# Supplementary material for: Chinook salmon (Oncorhynchus tshawytscha) genome and transcriptome
Source: PLoS One. 2018 Apr 5;13(4):e0195461. doi: 10.1371/journal.pone.0195461 (PMC5886536; doi:10.1371/journal.pone.0195461)
Supplement: S1 File — To view the contents of this folder, please unzip and untar the file. The readme.txt file has a comprehensive description of how to use these scripts and finer detail on the methodology of placing scaffolds onto chromosomes. (TAR) [file pone.0195461.s002.tar]

Archive with 27 entries (26 files):
- Scripts.Otsh.v1.0
- Scripts.Otsh.v1.0/Find_Average_Distance_of_MatePair.pl
- Scripts.Otsh.v1.0/Compare_Scaffolds_2_Other_Genome.py
- Scripts.Otsh.v1.0/Integrate_Synteny_Map_and_Names.py
- Scripts.Otsh.v1.0/Chimera_Scaffolds_2_Scaffolds_ver1.0.py
- Scripts.Otsh.v1.0/Return_Scaffold_Order_1.1.py
- Scripts.Otsh.v1.0/Convert_2_Fasta.py
- Scripts.Otsh.v1.0/Compare_Genome_2_Other_Genome_Symap_ver1.0.py
- Scripts.Otsh.v1.0/Clean_Combined_Genetic_Map_Info_version_1.0.py
- Scripts.Otsh.v1.0/Percent_Repeat_Genome_Fasta.py
- Scripts.Otsh.v1.0/Convert_blastfmt6_2_mummer.py
- Scripts.Otsh.v1.0/Convert_Genetic_Map_2_Fasta.pl
- Scripts.Otsh.v1.0/Output_Unmapped_Genome_AGP_version1.3.py
- Scripts.Otsh.v1.0/readme.txt
- Scripts.Otsh.v1.0/Linear_Alignments_v1_1.py
- Scripts.Otsh.v1.0/Fasta_Analysis.py
- Scripts.Otsh.v1.0/Compare_Genome_2_Other_Genome_blastfmt6_ver1.0.py
- Scripts.Otsh.v1.0/Compare_Genome_Assemblies_version_1.0.py
- Scripts.Otsh.v1.0/Analyze_Symap_Linear_Alignments.py
- Scripts.Otsh.v1.0/Return_Genetic_Map_II_General.py
- Scripts.Otsh.v1.0/Output_Genome_AGP_version1.3.py
- Scripts.Otsh.v1.0/Remove_Homeologous_Breakpoint_Chimeras_v1.1.py
- Scripts.Otsh.v1.0/Return_Scaffold_Order_1.0.py
- Scripts.Otsh.v1.0/Linear_Alignments_v1.py
- Scripts.Otsh.v1.0/Linear_Alignments_v1_2.py
- Scripts.Otsh.v1.0/Convert_Fastq_2_Fasta.pl
- Scripts.Otsh.v1.0/Analyze_Symap_Block_Orientation.py
