# Supplementary material for: Chinook salmon (Oncorhynchus tshawytscha) genome and transcriptome
Source: PLoS One. 2018 Apr 5;13(4):e0195461. doi: 10.1371/journal.pone.0195461 (PMC5886536; doi:10.1371/journal.pone.0195461)
Supplement: S1 File — To view the contents of this folder, please unzip and untar the file. The readme.txt file has a comprehensive description of how to use these scripts and finer detail on the methodology of placing scaffolds onto chromosomes. (TAR) [file pone.0195461.s002.tar › Scripts.Otsh.v1.0/Find_Average_Distance_of_MatePair.pl]

#!/usr/bin/perl   
 use strict;    
 use warnings;
 use Getopt::Long;
 use Pod::Usage qw(pod2usage);

##########################################################
###Default Values
my $aln1         = "NA";
my $aln2         = "NA";
my %aln1_best    = ();
my %aln2_best    = ();
##########################################################

##########################################################
###Usage Information and Help

=head1 SYNOPSIS

   	Find_Average_Distance_of_Mate_Pair.pl -aln1 file_name -aln2 file_name > Output_file.txt

	This script is used to find the average distance between mate-pairs


=head1 OPTIONS

	-aln1    the first alignment file (in blastn format #6)
	-aln2    the second alignment file (in blastn format #6)

=cut

##########################################################
###Modified Values and Calling Help Section
GetOptions(
	q(help)			=> \my $help,
	q(verbose)		=> \my $verbose,
	"aln1=s"		=> \$aln1,
	"aln2=s"		=> \$aln2
) or pod2usage(q(-verbose) => 1);
pod2usage(q(-verbose) => 1) if $help;
##########################################################

##########################################################
###Opens the alignment files
if ($aln1 ne "NA"){
	my $open_aln1;
	if ($aln1 !~ /.gz$/){
		open ($open_aln1, '<', $aln1) or die "can't open the alignment file $aln1: $!\n";		
	}else{
		open ($open_aln1, "gunzip -c $aln1 |") or die "can't open the compressed alignment file $aln1: $!\n";
	}
	while (<$open_aln1>){
		chomp;
		my ($qseqid, $sseqid, $pident, $length, $mismatch, $gapopen, $qstart, $qend, $sstart, $send, $evalue, $bitscore) = split (/\t/, $_);
		$qseqid = substr($qseqid, 0, -2);  ### removes the paired end info
		if (exists $aln1_best{$qseqid}){
			my ($old_sseqid, $old_pident, $old_length, $old_bitscore, $old_sstart, $old_send) = split (/\t/, $aln1_best{$qseqid});
			if ($bitscore > $old_bitscore){
				$aln1_best{$qseqid} = "$sseqid\t$pident\t$length\t$bitscore\t$sstart\t$send";
			}elsif($bitscore == $old_bitscore){
				#delete $aln1_best{$qseqid};
			}else{
			}
		}else{
			$aln1_best{$qseqid} = "$sseqid\t$pident\t$length\t$bitscore\t$sstart\t$send";
		}
	}
	close ($open_aln1);
}

if ($aln2 ne "NA"){
	my $open_aln2;
	if ($aln2 !~ /.gz$/){
		open ($open_aln2, '<', $aln2) or die "can't open the alignment file $aln2: $!\n";		
	}else{
		open ($open_aln2, "gunzip -c $aln2 |") or die "can't open the compressed alignment file $aln2: $!\n";
	}
	while (<$open_aln2>){
		chomp;
		my ($qseqid, $sseqid, $pident, $length, $mismatch, $gapopen, $qstart, $qend, $sstart, $send, $evalue, $bitscore) = split (/\t/, $_);
		$qseqid = substr($qseqid, 0, -2);  ### removes the paired end info
		if (exists $aln2_best{$qseqid}){
			my ($old_sseqid, $old_pident, $old_length, $old_bitscore, $old_sstart, $old_send) = split (/\t/, $aln2_best{$qseqid});
			if ($bitscore > $old_bitscore){
				$aln2_best{$qseqid} = "$sseqid\t$pident\t$length\t$bitscore\t$sstart\t$send";
			}elsif($bitscore == $old_bitscore){
				#delete $aln2_best{$qseqid};
			}else{
			}
		}else{
			$aln2_best{$qseqid} = "$sseqid\t$pident\t$length\t$bitscore\t$sstart\t$send";
		}
	}
	close ($open_aln2);
}

foreach my $query (keys %aln1_best){
	if (exists $aln2_best{$query}){
		my ($sseqid1, $pident1, $length1, $bitscore1, $sstart1, $send1) = split (/\t/, $aln1_best{$query});
		my ($sseqid2, $pident2, $length2, $bitscore2, $sstart2, $send2) = split (/\t/, $aln2_best{$query});
		if ($sseqid1 eq $sseqid2){
			my $distance = "na";
			if (abs($sstart1 - $sstart2) <= 20000){
				if ($sstart1 <= $sstart2){
					$distance = $sstart2 - $send1; 
				}else{
					$distance = $sstart1 - $send2;
				}
				print "$query\t$sstart1\t$send1\t$sstart2\t$send2\t$distance\n";
			}
		}
	}
}
