# Supplementary material for: Chinook salmon (Oncorhynchus tshawytscha) genome and transcriptome
Source: PLoS One. 2018 Apr 5;13(4):e0195461. doi: 10.1371/journal.pone.0195461 (PMC5886536; doi:10.1371/journal.pone.0195461)
Supplement: S1 File — To view the contents of this folder, please unzip and untar the file. The readme.txt file has a comprehensive description of how to use these scripts and finer detail on the methodology of placing scaffolds onto chromosomes. (TAR) [file pone.0195461.s002.tar › Scripts.Otsh.v1.0/Compare_Scaffolds_2_Other_Genome.py]

##########################################################
### Import Necessary Modules

import argparse		               #provides options at the command line
import sys		               #take command line arguments and uses it in the script
import gzip		               #allows gzipped files to be read
import re		               #allows regular expressions to be used
import textwrap		               #allows the use of textwrapping for long sequences

##########################################################
### Command-line Arguments
parser = argparse.ArgumentParser(description="A script to combine alignment files from scaffolds to a genome, markers to scaffolds, and a genetic map file")
parser.add_argument("-aln", help = "The location of an alignment file with scaffolds aligned to a genome", default=sys.stdin, required=True)
parser.add_argument("-mapG", help = "The location of a map file with markers aligned to genome, default, NA", default="NA")
parser.add_argument("-mapS", help = "The location of a map file with markers aligned to scaffolds", default=sys.stdin, required=True)
parser.add_argument("-fasta", help = "The location of a fasta file with the scaffolds", default=sys.stdin, required=True)
parser.add_argument("-minlen", help = "The minimum length to include alignment, default:200", default=200)
parser.add_argument("-minpid", help = "The minimum percent identity to include alignment, default:90", default=90)
parser.add_argument("-map_name", help = "The name of the input map default: 1", default=1)
parser.add_argument("-add_map", help = "If you are adding two maps togeter, change this to one (it will only output marker defined alignments). default=0", default=0)
args = parser.parse_args()

#########################################################
###Default Chrom Lengths
c_sizes1 = {}
c_sizes = [84884017, 85480851, 84937469, 85056421, 92202553, 82930723, 79763776, 83778284, 68467736, 71056191, 80278304, 89655008, 66052243, 80358725, 63368167, 70896079, 76527837, 61719220, 59576373, 41412012, 51929587, 48550143, 49041849, 40362479, 82601656, 40182520, 45316876, 40943904, 42631536]
chrom_count = 0
while chrom_count <= 28:
    chrom_name = "CM0079{}.1".format(chrom_count + 35) 
    chrom_size = c_sizes[chrom_count]
    c_sizes1[chrom_name] = chrom_size
    chrom_count += 1

#########################################################
### Open file (object-oriented programming)

class OpenMap():
    linkage_group_rename = {}
    linkage_group_max ={}
    marker_2_scaff = {}
    marker_2_lg = {}
    marker_2_pos = {}
    marker_2_cM  = {}
    scaff_2_pos = {}
    scaff_2_marker = {}
    ### Opens the file either using a regular mechanism or opens it after uncompressing the data
    def __init__ (self, mp, t):
        if re.search(".gz$", mp):
            self.map = gzip.open(mp, 'rb')
        else:
            self.map = open(mp, 'r') 
        sys.stderr.write("\nOpened map file with the format: LG<tab>Marker<tab>P_cM<tab>M_cM<tab>Chrom<tab>Pos<tab>MapQ\n")            
        self.readLinesMap(self.map, t)

    ### Reads in a data file that has info of how a genetic map is related to a genome or scaffold assembly
    def readLinesMap(self, m, ty):
        self.open_map = m
        self.type = ty
        self.lg_rn = 1
        self.markers_with_cm = 0
        self.total_markers = 0
        self.aligned_markers = 0
        for line in self.open_map:
            line = line.rstrip('\n')
            if not re.search("^Linkage", line):###Skip the header   
                self.lg,self.marker,self.pcM,self.mcM,self.align,self.pos,self.mapq = line.split("\t")
                self.total_markers += 1
                if not self.lg in OpenMap.linkage_group_rename:###Rename linkage groups, but keep track of the change (makes it easier to visualize later)
                    OpenMap.linkage_group_rename[self.lg] = self.lg_rn
                    self.lg_rn += 1
                if re.search("\|", self.align):###This differentiates genomic from scaffold for the data set I am working with and removes NA's, might use genomic or scaffold as well
                    self.scaff = self.align.split("|")
                    self.align = self.scaff[0]
                    self.scaff_size = int(self.scaff[1][4:])
                    self.scaff_per = float(self.pos)/self.scaff_size
                    OpenMap.marker_2_scaff[self.marker] = self.align
                    OpenMap.marker_2_lg[self.marker] = self.lg
                    OpenMap.marker_2_pos[self.marker] = self.scaff_per
                    OpenMap.marker_2_cM[self.marker] = self.mcM
                    if not re.search("NA", self.mcM):
                        self.markers_with_cm += 1
                        if self.lg in OpenMap.linkage_group_max:
                            if float(self.mcM) > float(OpenMap.linkage_group_max[self.lg]):
                                OpenMap.linkage_group_max[self.lg] = self.mcM
                        else:
                            OpenMap.linkage_group_max[self.lg] = self.mcM
                    if not re.search("NA", self.align):
                        self.aligned_markers += 1
                        if self.align in OpenMap.scaff_2_pos:
                            OpenMap.scaff_2_pos[self.align] += ",{}".format(self.scaff_per)
                            OpenMap.scaff_2_marker[self.align] += ",{}".format(self.marker)  
                        else:
                            OpenMap.scaff_2_pos[self.align] = "{}".format(self.scaff_per)
                            OpenMap.scaff_2_marker[self.align] = "{}".format(self.marker)
        sys.stderr.write("Finished reading map file: Found {} linkage group(s)\n".format(self.lg_rn))
        sys.stderr.write("                           Found {} total marker(s)\n".format(self.total_markers))  
        sys.stderr.write("                           Found {} markers with cM position(s)\n".format(self.markers_with_cm))
        sys.stderr.write("                           Found {} marker(s) that aligned\n\n".format(self.aligned_markers))                      
        self.open_map.close()

class OpenFasta():
    scaffold_lengths = {}

    ### Opens the file either using a regular mechanism or opens it after uncompressing the data
    def __init__ (self, f):
        if re.search(".gz$", f):
            self.fas = gzip.open(f, 'rb')
        else:
            self.fas = open(f, 'r')  
        sys.stderr.write("\nOpened fasta file\n")          
        self.readLinesFasta(self.fas)

    ### Reads the fasta file and returns length of sequences
    def readLinesFasta(self, fa):
        self.fasta = fa
        self.header = "NA"
        self.seq = ""
        self.seq_count = 0
        self.total_nucleotides = 0
        for line in self.fasta:
            line = line.rstrip('\n')
            if re.search("^\>", line):
                self.seq_count += 1
                if self.header == "NA":
                    self.header = line[1:]
                    self.scaff = self.header.split("|")
                    self.header = self.scaff[0]
                else:
                    OpenFasta.scaffold_lengths[self.header] = len(self.seq)
                    self.total_nucleotides += len(self.seq)
                    self.seq = ""
                    self.header = line[1:]
                    self.scaff = self.header.split("|")
                    self.header = self.scaff[0]
            elif re.search("\w", line):
                self.seq += line
        OpenFasta.scaffold_lengths[self.header] = len(self.seq)
        self.total_nucleotides += len(self.seq)
        self.average = self.total_nucleotides/self.seq_count
        sys.stderr.write("Finished reading fasta file: Found {} sequence(s)\n".format(self.seq_count))
        sys.stderr.write("                             Total Nucleotide(s): {}\n".format(self.total_nucleotides))
        sys.stderr.write("                             Average Length: {}\n\n".format(self.average))        
        self.fasta.close()


class OpenAln():
    ### Opens the file either using a regular mechanism or opens it after uncompressing the data
    def __init__ (self, aln):
        if re.search(".gz$", aln):
            self.aln = gzip.open(aln, 'rb')
        else:
            self.aln = open(aln, 'r')
        sys.stderr.write("\nOpened nucmer (mummer) file output (.delta file converted using show.coords)\n")            
        self.readLinesAln(self.aln)

    ### Reads in a data file that has info of how a genetic map is related to a genome or scaffold assembly
    def readLinesAln(self, a):
        self.open_aln = a
        self.total_alignments = 0
        self.pass_filters = 0
        if args.add_map == 0:
            print "{}\t{}\t{}\t{}\t{}\t{}\t{}\t{}\t{}\t{}\t{}\t{}\t{}".format("chrom", "scaffold", "%ID", "Start(%scaffold)", "End", "Start(%Chrom)", "End", "Orientation", "LengthS", "LengthC", "LG", "cM", "Map")
        for line in self.open_aln:
            if re.search("\t", line):
                self.total_alignments += 1
                line = line.rstrip('\n')
                self.alignment_info_temp, self.chrom = line.split("\t")
                self.sstart, self.send, self.temp1, self.cstart, self.cend, self.temp2, self.len1, self.len2, self.temp3, self.pid, self.temp4, self.temp5 = self.alignment_info_temp.split()
                self.scaff = self.temp5.split("|")[0]
                self.orientation = "+"
                if int(self.cend) < int(self.cstart):
                    self.orientation = "-"
                    self.temp = self.cstart
                    self.cstart = self.cend
                    self.cend = self.temp
                if int(self.len1) >= int(args.minlen) and int(self.len2) >= int(args.minlen) and float(self.pid) >= float(args.minpid):
                    self.pass_filters += 1
                    if self.chrom in c_sizes1:
                        self.cstart = float(self.cstart)/int(c_sizes1[self.chrom])
                        self.cend = float(self.cend)/int(c_sizes1[self.chrom])
                    else:
                        self.chrom = "NA"
                        self.cstart = "NA"
                        self.cend = "NA"
                    if self.scaff in OpenFasta.scaffold_lengths:
                        self.sstart = float(self.sstart)/int(OpenFasta.scaffold_lengths[self.scaff])
                        self.send = float(self.send)/int(OpenFasta.scaffold_lengths[self.scaff])
                    self.markers = ()
                    self.positions = ()
                    if self.scaff in OpenMap.scaff_2_pos:
                        temp_pos = 0
                        self.positions = OpenMap.scaff_2_pos[self.scaff].split(",")
                        self.markers = OpenMap.scaff_2_marker[self.scaff].split(",")
                        self.matches = 0
                        for pos in self.positions:
                            if float(pos) >= float(self.sstart) and float(pos) <= float(self.send):
                                self.temp_marker = self.markers[temp_pos]
                                self.rel_lg = "NA"
                                if self.temp_marker in OpenMap.marker_2_lg:
                                    self.rel_lg = OpenMap.marker_2_lg[self.temp_marker]
                                if self.temp_marker in OpenMap.marker_2_cM and self.rel_lg in OpenMap.linkage_group_max:
                                    try:
                                        self.rel_pos = float(OpenMap.marker_2_cM[self.temp_marker])/float(OpenMap.linkage_group_max[self.rel_lg])
                                    except:
                                        self.rel_pos = "NA"
                                else:
                                    self.rel_pos = "NA"
                                print "{}\t{}\t{}\t{}\t{}\t{}\t{}\t{}\t{}\t{}\t{}\t{}\t{}".format(self.chrom, self.scaff, self.pid, self.sstart, self.send, self.cstart, self.cend, self.orientation, self.len1, self.len2, self.rel_lg, self.rel_pos, args.map_name)
                                self.matches = 1
                                temp_pos += 1
                        if self.matches == 0:
                            if args.add_map == 0:
                                print "{}\t{}\t{}\t{}\t{}\t{}\t{}\t{}\t{}\t{}\t{}\t{}\t{}".format(self.chrom, self.scaff, self.pid, self.sstart, self.send, self.cstart, self.cend, self.orientation, self.len1, self.len2, "NA", "NA", args.map_name)                        
                    else:
                        if args.add_map == 0:
                            print "{}\t{}\t{}\t{}\t{}\t{}\t{}\t{}\t{}\t{}\t{}\t{}\t{}".format(self.chrom, self.scaff, self.pid, self.sstart, self.send, self.cstart, self.cend, self.orientation, self.len1, self.len2, "NA", "NA", args.map_name)
        sys.stderr.write("Finished reading nucmer file: Found {} total alignment(s)\n".format(self.total_alignments))
        sys.stderr.write("                              Found {} alignment(s) passed filtering\n\n".format(self.pass_filters))
        self.open_aln.close()

if __name__ == '__main__':
    if not args.mapG == "NA": 
        open_map = OpenMap(args.mapG, "genomic")
    open_map = OpenMap(args.mapS, "scaffold")
    open_fasta = OpenFasta(args.fasta)
    open_aln = OpenAln(args.aln)
