# Supplementary material for: Chinook salmon (Oncorhynchus tshawytscha) genome and transcriptome
Source: PLoS One. 2018 Apr 5;13(4):e0195461. doi: 10.1371/journal.pone.0195461 (PMC5886536; doi:10.1371/journal.pone.0195461)
Supplement: S1 File — To view the contents of this folder, please unzip and untar the file. The readme.txt file has a comprehensive description of how to use these scripts and finer detail on the methodology of placing scaffolds onto chromosomes. (TAR) [file pone.0195461.s002.tar › Scripts.Otsh.v1.0/Integrate_Synteny_Map_and_Names.py]

##########################################################
### Import Necessary Modules

import argparse		               #provides options at the command line
import sys		               #take command line arguments and uses it in the script
import gzip		               #allows gzipped files to be read
import re		               #allows regular expressions to be used

##########################################################
### Command-line Arguments
parser = argparse.ArgumentParser(description="Filter an alignment file based on criteria and add info to synteny info.")
parser.add_argument("-aln_file", help = "The location of the alignment file in outfmt=6", default=sys.stdin, required=True)
parser.add_argument("-gen_map", help = "The location of the genetic map file", default=sys.stdin, required=True)
parser.add_argument("-synteny", help = "The location of the synteny file", default=sys.stdin, required=True)	
args = parser.parse_args()

#########################################################
### Open file (object-oriented programming)

class OpenFile():
    alignments = {}
    mapInfo = {}
    ### Opens the file and either directs it to a line-reader for alignment files or fasta files
    def __init__ (self, filename, fileType):
	"""Open unzipped and gzipped files and directs it to a file reader"""
        if re.search(".gz$", filename):
            self.filename = gzip.open(filename, 'rb')
        else:
            self.filename = open(filename, 'r')             
	#print "opened {}".format (filename)
        if fileType == "aln":
	    self.readLinesAln()
	if fileType == "map":
            self.readLinesMap()
	if fileType == "syn":
            self.readLinesSyn()
        self.filename.close()

    ### Reads alignment files
    def readLinesAln(self):
	"""Reads the lines of an alignment file blast format 6, must be filtered already"""
	sys.stderr.write("\n{}\n".format("Started to read lines in Alignment File"))
        for self.line in self.filename:
            self.line = self.line.rstrip('\n')
            (self.query,self.subject,self.per_id,
            self.aln_len,self.mismatch,self.gap,
            self.qstart,self.qend,self.sstart,
            self.send,self.evalue,self.bit) = self.line.split("\t")
            self.new_subject = (self.subject.split("|"))[0]
            if self.new_subject in OpenFile.alignments:
            	OpenFile.alignments[self.new_subject] += ",{}".format(self.query)
            else:
                OpenFile.alignments[self.new_subject] = self.query
        #for self.sub in OpenFile.alignments:
        #    print "{}\t{}".format(self.sub, OpenFile.alignments[self.sub])

    ### Reads Map files
    def readLinesMap(self):
	"""Reads the lines of a map file created earlier/custom"""
	sys.stderr.write("\n{}\n".format("Started to read lines in Genetic Map File"))
        for self.line in self.filename:
            self.line = self.line.rstrip('\n')
            (self.lg, self.marker_name, self.cM, self.cM2, self.chrom, self.cstart, self.score) = self.line.split("\t")
            OpenFile.mapInfo[self.marker_name] = "{}\t{}".format(self.lg, self.cM)
        #for self.mark in OpenFile.mapInfo:
        #    print "{}\t{}".format(self.mark, OpenFile.mapInfo[self.mark])

    ### Reads Syn files
    def readLinesSyn(self):
	"""Reads the lines of a synteny file created earlier/custom"""
	sys.stderr.write("\n{}\n\n".format("Started to read lines in the Synteny File"))
        for self.line in self.filename:
            self.line = self.line.rstrip('\n')
            print "{}".format(self.line)
            if not re.search("^Chrom", self.line):
		if len(self.line.split("\t")) == 11:
                	(self.chrom, self.schrom, self.chrom_st, self.chrom_end, 
                	self.scaffold, self.scaff_start, self.scaff_end, self.scaffLen, 
                	self.orientation, self.rearrange, self.chimera) = self.line.split("\t")
		else: 
                	(self.chrom, self.schrom, self.chrom_st, self.chrom_end, 
                	self.scaffold, self.scaff_start, self.scaff_end, self.scaffLen, 
                	self.orientation, self.rearrange, self.chimera, self.ichimera) = self.line.split("\t")
                if self.scaffold in OpenFile.alignments:
                    self.markers = OpenFile.alignments[self.scaffold].split(",")
                    for self.marker in self.markers:
                        if self.marker in OpenFile.mapInfo:
                            print "\t\t\t\t\t\t\t\t\t\t\t{}\t{}".format(self.marker, OpenFile.mapInfo[self.marker])
        
       
if __name__ == '__main__':            
    open_aln = OpenFile(args.aln_file, "aln")
    open_map = OpenFile(args.gen_map, "map")
    open_map = OpenFile(args.synteny, "syn")
