# Supplementary material for: Chinook salmon (Oncorhynchus tshawytscha) genome and transcriptome
Source: PLoS One. 2018 Apr 5;13(4):e0195461. doi: 10.1371/journal.pone.0195461 (PMC5886536; doi:10.1371/journal.pone.0195461)
Supplement: S1 File — To view the contents of this folder, please unzip and untar the file. The readme.txt file has a comprehensive description of how to use these scripts and finer detail on the methodology of placing scaffolds onto chromosomes. (TAR) [file pone.0195461.s002.tar › Scripts.Otsh.v1.0/Chimera_Scaffolds_2_Scaffolds_ver1.0.py]

##########################################################
### Import Necessary Modules

import argparse		               #provides options at the command line
import sys		               #take command line arguments and uses it in the script
import gzip		               #allows gzipped files to be read
import re		               #allows regular expressions to be used
import textwrap		               #allows the use of textwrapping for long sequences
from subprocess import call
from subprocess import Popen
import subprocess

##########################################################
### Command-line Arguments
parser = argparse.ArgumentParser(description="A script to convert known chimeric scaffolds to multiple scaffolds and generate statistics regarding the scaffolds")
parser.add_argument("-file", help = "The location of the final scaffold ordering file", default=sys.stdin, required=True)
parser.add_argument("-fasta", help = "The fasta file with the scaffold sequences", default=sys.stdin, required=True)
parser.add_argument("-newFile", help = "The location and name of the final scaffold ordering file with the new scaffold names, default=NA", default="NA")
parser.add_argument("-minLen", help = "The minimum length of a scaffold for it to be returned, default=1000", default="1000")
args = parser.parse_args()


#########################################################
### Open file (object-oriented programming)

class OpenFile():
	scaffold_info = {}
	sequences_to_print = {}
	ordering_info = {}
	new_scaffold_2_old = {}
        scaffold_lengths = []
        initial_scaffold_count = 0
	### Opens the file either using a regular mechanism or opens it after uncompressing the data
	def __init__ (self, cb, t):
		"""Opens a file (gzipped) accepted"""
		if re.search(".gz$", cb):
			self.filename = gzip.open(cb, 'rb')
			if t == "scaff":
				self.scaffCount = subprocess.Popen('gzip -cd ' + args.fasta + ' | grep \>  | wc -l', shell=True, stdout=subprocess.PIPE)
	    			OpenFile.initial_scaffold_count = self.scaffCount.stdout.readline().rstrip()
		else:
			self.filename = open(cb, 'r')
			if t == "scaff":
	    			self.scaffCount = subprocess.Popen('grep \> ' + args.fasta +' | wc -l', shell=True, stdout=subprocess.PIPE)
	    			OpenFile.initial_scaffold_count = self.scaffCount.stdout.readline().rstrip() 
		if args.newFile != "NA":
			self.outfilename = open(args.newFile, 'w')
		if t == "scaff":            
			sys.stderr.write("\nOpened scaffold order/fasta file.\nIdentified initial scaffold count:\t{}\n\n".format(OpenFile.initial_scaffold_count))
			self.readLinesScaff()
		else:
			self.readLinesFasta()

	### Reads in a data file that has info of how the scaffolds go together
	def readLinesScaff(self):
		"""Generates dictionaries that will be used later to generate fasta files"""
		self.number_of_scaffolds = 0
		self.number_of_chimerics = 0
		for line in self.filename:
			if not re.search("Chrom", line): ###Removes the header information
				line = line.rstrip('\n')
				(self.scaffold, self.chrom_num1, self.final_chrom, self.temp_orient1, self.order1,
					self.reverseOrient1, self.chimer1, self.ichimer1, self.chrom_num2, self.fchrom2, self.orient2,
					self.order2, self.reverseOrient2, self.chimer2, self.ichimer2, self.notes, self.final_orient,
					self.start, self.end) = line.split("\t")
				self.start_seq = 0
				self.end_seq = 1
				if self.start != "":
					self.start_seq = float(self.start)
					self.end_seq = float(self.end)
					self.number_of_chimerics += 1
				if self.scaffold in OpenFile.scaffold_info:
					OpenFile.scaffold_info[self.scaffold] += ",{}\t{}".format(self.start_seq, self.end_seq)
				else:
					OpenFile.scaffold_info[self.scaffold] = "{}\t{}".format(self.start_seq, self.end_seq)
				OpenFile.ordering_info[self.number_of_scaffolds] = (
				"{}\t{}\t{}\t{}\t{}\t{}\t{}\t{}\t{}\t{}\t{}\t{}\t{}\t{}\t{}\t{}\t{}\t{}\t{}".format(
					self.scaffold, self.chrom_num1, self.final_chrom, self.temp_orient1, self.order1, self.reverseOrient1,
					self.chimer1, self.ichimer1, self.chrom_num2, self.fchrom2, self.orient2,
					self.order2, self.reverseOrient2, self.chimer2, self.ichimer2, self.notes, self.final_orient,
					self.start_seq, self.end_seq))				 
				self.number_of_scaffolds += 1
		sys.stderr.write("Finished reading scaffold order file: Found {} scaffolds(s)\n".format(self.number_of_scaffolds))
		sys.stderr.write("				      Found {} potential chimera(s)\n\n".format(self.number_of_chimerics))                      
		self.filename.close()

	### Reads in a fasta file that has scaffold sequences
	def readLinesFasta(self):
		"""Retains sequence information for applicable scaffolds that will be output in the genome sequence"""
		self.header = "NA"
		self.seq = ""
		self.number_scaffolds = 0
		self.total_size = 0
		self.scaffolds_to_break = 0
		for line in self.filename:
			line = line.rstrip('\n')
			if re.search("^\>", line):
				if self.header == "NA":
					self.header = line.split("|")[0][1:]
				else:
					if self.header in OpenFile.scaffold_info:
						##############################
						self.break_scaffold(self.header, self.seq)
						##############################
					else:
						print ">{}|size{}\n{}".format(self.header, len(self.seq), self.seq)
						OpenFile.scaffold_lengths.append(int(len(self.seq)))
					self.total_size += int(len(self.seq))
					self.seq = ""
					self.header = line.split("|")[0][1:]
				self.number_scaffolds += 1
            		elif re.search("\w", line):
                		self.seq += line
		if self.header in OpenFile.scaffold_info:
			#######################
			self.break_scaffold(self.header, self.seq)
			#######################
		else:
			print ">{}|size{}\n{}".format(self.header, len(self.seq), self.seq)
			OpenFile.scaffold_lengths.append(int(len(self.seq)))
		self.total_size += int(len(self.seq))
		sys.stderr.write("Finished reading scaffold fasta file: Found {} scaffolds(s)\n".format(OpenFile.initial_scaffold_count)) 
		sys.stderr.write("				      Total Nucleotide(s): {}\n\n".format(self.total_size))
		self.OutputRemainders()
		if args.newFile != "NA":
			sys.stderr.write("\nWriting newly generated scaffolds to file\n\n")
			self.generateOrderFile()
		self.scaffoldStats()
        	self.filename.close()

	def break_scaffold(self, h, s):
		"""Function/subroutine to return partial sequences of chimeric scaffolds"""
		self.header = h
		self.sequence1 = s
		self.seqlen1 = len(self.sequence1)
		self.scaffold_name = self.header
		self.created_scaffolds = 0
		self.added_nucleotides = 0
		self.sub_chrom = 0
		self.positions = {}
		for self.position in OpenFile.scaffold_info[self.header].split(","):
			(self.sscaff, self.escaff) = self.position.split("\t")
			if self.sscaff in self.positions:
				self.positions[self.sscaff] += ",{}".format(self.escaff)
			else:
				self.positions[self.sscaff] = "{}".format(self.escaff)
		self.temp_start = 0
		self.pos_in_break = 0
		for self.start_position in sorted(self.positions, key=float):
			self.nucleotide_position1 = int(round(float(self.start_position) * int(self.seqlen1)))
			self.nucleotide_position2 = "NA"
			if int(len(self.positions[self.start_position].split(","))) > 1:
				sys.stderr.write("Warning: {} found in multiple chromosomes\n".format(self.header))
			for self.end_position in self.positions[self.start_position].split(","):
				if self.nucleotide_position2 == "NA" or float(self.end_position) > float(self.np2):
					self.np2 = self.end_position 
			self.nucleotide_position2 = int(round(float(self.np2) * int(self.seqlen1)))
			if int(self.nucleotide_position1) - int(self.temp_start) >= int(args.minLen):
				self.created_scaffolds += 1
				self.seq_not_added_to_chrom = self.sequence1[int(self.temp_start):int(self.nucleotide_position1)] ###Not used in chromosomes
				##############################
				(self.scaffold_name_to_return, self.print_now) = self.renameScaffold(self.pos_in_break, self.header, self.seq_not_added_to_chrom)
				self.pos_in_break += 1
				if self.print_now != 1:
					OpenFile.sequences_to_print[self.scaffold_name_to_return] = self.seq_not_added_to_chrom
				##############################
			self.seq_to_add_to_chrom = self.sequence1[int(self.nucleotide_position1):int(self.nucleotide_position2)] ###Used in chromosomes
			##############################
			(self.scaffold_name_to_return, self.print_now) = self.renameScaffold(self.pos_in_break, self.header, self.seq_to_add_to_chrom)
			if self.header in OpenFile.new_scaffold_2_old:
				OpenFile.new_scaffold_2_old[self.header] += ",{}|size{}\t{}\t{}".format(self.scaffold_name_to_return, 
				len(self.seq_to_add_to_chrom), self.start_position, self.np2)
			else:
				OpenFile.new_scaffold_2_old[self.header] = "{}|size{}\t{}\t{}".format(self.scaffold_name_to_return, 
				len(self.seq_to_add_to_chrom), self.start_position, self.np2)
			if self.print_now != 1:
				OpenFile.sequences_to_print[self.scaffold_name_to_return] = self.seq_to_add_to_chrom	
			self.pos_in_break += 1
			##############################
			self.temp_start = self.nucleotide_position2
		if int(self.seqlen1) - int(self.temp_start) >= int(args.minLen):
			self.created_scaffolds += 1
			self.seq_not_added_to_chrom = self.sequence1[int(self.temp_start):int(self.seqlen1)] ###Not used in chromosomes
			##############################
			(self.scaffold_name_to_return, self.print_now) = self.renameScaffold(self.pos_in_break, self.header, self.seq_not_added_to_chrom)
			self.pos_in_break += 1
			if self.print_now != 1:
				OpenFile.sequences_to_print[self.scaffold_name_to_return] = self.seq_not_added_to_chrom				
			##############################

	def renameScaffold(self, p1, he, seq):
		"""A very simple function to give the broken scaffolds a new name"""
		self.pos1 = p1
		self.headr = he
		self.sequence = seq
		if self.pos1 == 0: ###If it is at the start just keep the old name
			print ">{}|size{}\n{}".format(self.headr, len(self.sequence.strip('Nn')), self.sequence.strip('Nn'))
			OpenFile.scaffold_lengths.append(int(len(self.sequence.strip('Nn'))))
			return (self.headr, 1)
		else:
			OpenFile.initial_scaffold_count = int(OpenFile.initial_scaffold_count) + 1
			return ("{}".format(OpenFile.initial_scaffold_count), 0)

	def OutputRemainders(self):
		"""Outputs the remaining fasta sequences that have been renamed"""
		for self.name in sorted(OpenFile.sequences_to_print, key=int):
			print ">scaffold{}|size{}\n{}".format(self.name, len(OpenFile.sequences_to_print[self.name].strip('Nn')), OpenFile.sequences_to_print[self.name].strip('Nn'))
			OpenFile.scaffold_lengths.append(int(len(OpenFile.sequences_to_print[self.name].strip('Nn'))))

	def generateOrderFile(self):
		"""Used to output a new order file with new scaffold names"""
		self.outfilename.write("Scaffolds	Chrom(Number)	FinalChrom	Orientation	Order	ReverseOrientation	Chimer	iChimer	Chrom(Number)	FinalChrom	Orientation	Order	ReverseOrientation	Chimer	iChimer	Notes	Final_Orientation	Useable start	Useable end	Old Scaffold Name\n")
		for self.order in sorted(OpenFile.ordering_info, key=int):
			(self.scaffold, self.chrom_num1, self.final_chrom, self.temp_orient1, self.order1,
				self.reverseOrient1, self.chimer1, self.ichimer1, self.chrom_num2, self.fchrom2, self.orient2,
				self.order2, self.reverseOrient2, self.chimer2, self.ichimer2, self.notes, self.final_orient,
				self.start, self.end) = OpenFile.ordering_info[self.order].split("\t")
			if self.scaffold in OpenFile.new_scaffold_2_old:
				for self.replacement in OpenFile.new_scaffold_2_old[self.scaffold].split(","):
					(self.scaff1, self.startpos, self.endpos) = self.replacement.split("\t")
					if not re.search("scaffold", self.scaff1):
						self.scaff1 = "scaffold{}".format(self.scaff1)
					if float(self.start) == float(self.startpos) and float(self.end) == float(self.endpos):					
						self.outfilename.write("{}\t{}\t{}\t{}\t{}\t{}\t{}\t{}\t{}\t{}\t{}\t{}\t{}\t{}\t{}\t{}\t{}\t{}\t{}\t{}\n".format(
						self.scaff1.split("|")[0], self.chrom_num1, self.final_chrom, self.temp_orient1,	
						self.order1, self.reverseOrient1, self.chimer1, self.ichimer1, self.chrom_num2, self.fchrom2, self.orient2,
						self.order2, self.reverseOrient2, self.chimer2, self.ichimer2, self.notes, self.final_orient,
						0, 1, self.scaffold))
	def scaffoldStats(self):
		self.tlength = self.total_size
		self.halflength = int(self.tlength) * 0.5
		self.scaffoldLengths = 0
		self.scaffoldN50 = "NA"
		sys.stderr.write("Final Scaffold Count: {}\n".format(len(OpenFile.scaffold_lengths)))
		for self.tempLength in sorted(OpenFile.scaffold_lengths):
			if int(self.scaffoldLengths) >= float(self.halflength):
				sys.stderr.write("Scaffold N50:\t{}\n\n".format(self.tempLength))
				break	
			self.scaffoldLengths += int(self.tempLength)						

if __name__ == '__main__':
    open_file = OpenFile(args.file, "scaff")
    open_file = OpenFile(args.fasta, "fasta")
