# Supplementary material for: Chinook salmon (Oncorhynchus tshawytscha) genome and transcriptome
Source: PLoS One. 2018 Apr 5;13(4):e0195461. doi: 10.1371/journal.pone.0195461 (PMC5886536; doi:10.1371/journal.pone.0195461)
Supplement: S1 File — To view the contents of this folder, please unzip and untar the file. The readme.txt file has a comprehensive description of how to use these scripts and finer detail on the methodology of placing scaffolds onto chromosomes. (TAR) [file pone.0195461.s002.tar › Scripts.Otsh.v1.0/Convert_2_Fasta.py]

##########################################################
### Import Necessary Modules

import argparse		               #provides options at the command line
import sys		               #take command line arguments and uses it in the script
import gzip		               #allows gzipped files to be read
import re		               #allows regular expressions to be used

##########################################################
### Command-line Arguments
parser = argparse.ArgumentParser(description="Convert tab-delimited file to fasta")
parser.add_argument("-tbf", help = "The location of the tab-delimited file", default=sys.stdin, required=True)
parser.add_argument("-name", help = "The position in the tab-delimited file of the loci name: default:0", default=0)
parser.add_argument("-sequence", help = "The position in the tab-delimited file of the loci sequence: default:8", default=8)
args = parser.parse_args()

#########################################################
### Open file (object-oriented programming)

class OpenFile():
    ### Opens the file and either directs it to a line-reader for alignment files or fasta files
    def __init__ (self, filename):
        if re.search(".gz$", filename):
            self.file = gzip.open(filename, 'rb')
        else:
            self.file = open(filename, 'r')          
        self.readLines(self.file)

    ### Reads clc output files
    def readLines(self, f):
        self.filename = f
        self.filename.readline() ##Removes header
        self.filename.readline() ##Removes header
        for line in self.filename:
            line = line.rstrip('\n')
            line_list = line.split("\t")
            marker_id = line_list[int(args.name)]
            sequence = line_list[int(args.sequence)]
            print ">{}\n{}".format(marker_id, sequence)
        self.filename.close()

openfile = OpenFile(args.tbf)
