# Supplementary material for: Chinook salmon (Oncorhynchus tshawytscha) genome and transcriptome
Source: PLoS One. 2018 Apr 5;13(4):e0195461. doi: 10.1371/journal.pone.0195461 (PMC5886536; doi:10.1371/journal.pone.0195461)
Supplement: S1 File — To view the contents of this folder, please unzip and untar the file. The readme.txt file has a comprehensive description of how to use these scripts and finer detail on the methodology of placing scaffolds onto chromosomes. (TAR) [file pone.0195461.s002.tar › Scripts.Otsh.v1.0/Compare_Genome_2_Other_Genome_Symap_ver1.0.py]

##########################################################
### Import Necessary Modules

import argparse		               #provides options at the command line
import sys		               #take command line arguments and uses it in the script
import gzip		               #allows gzipped files to be read
import re		               #allows regular expressions to be used
import textwrap		               #allows the use of textwrapping for long sequences
import Linear_Alignments_v1_2	       #allows linear alignments to be found and retained

##########################################################
### Command-line Arguments
parser = argparse.ArgumentParser(description="A script to filter non-linear global alignments from symap alignments (nucmer output)")
parser.add_argument("-aln", help = "The location of an alignment file with a genome aligned to another genome (nucmer output)", default=sys.stdin, required=True)
parser.add_argument("-smax", help = "The maximum distance a linear alignment can be apart (in fraction of query), default:0.01", default=0.01)
parser.add_argument("-cmax", help = "The maximum distance a linear alignment can be apart (in fraction of subject), default:0.01", default=0.01)
parser.add_argument("-minl", help = "The minimum length (in fraction of query) that a linear alignment can be to be retained, default:0.1", default=0.1)
parser.add_argument("-minal", help = "The minimum actual length that a linear alignment can be to be retained, default:20000", default=20000)
parser.add_argument("-refresh", help = "The number of alignments to look at before clearing the data starting again, default:20000", default=20000)
args = parser.parse_args()


class OpenAln():
    MainAlignments = {} ### query => subject => "queryPercentStart\tqueryPercentEnd\tsubjectPercentStart\tsubjectPercentEnd\tlength\torientation"
    ### Opens the file either using a regular mechanism or opens it after uncompressing the data
    def __init__ (self, aln):
        """Opens an alignment file output by the symap program (using nucmer) (compressed or uncompressed)"""
        if re.search(".gz$", aln):
            self.aln = gzip.open(aln, 'rb')
        else:
            self.aln = open(aln, 'r')
        sys.stderr.write("\nOpened alignment file (symap format)\n")
        print "{}\t{}\t{}\t{}\t{}\t{}\t{}\t{}".format("Query", "Subject", "QueryStart",
            "QueryEnd", "SubjectStart", "SubjectEnd", "PercentID", "Orientation")            
        self.readLinesAln(self.aln)

    def readLinesAln(self, a):
        """Alignment file is read in line by line, but only alignments passing the filtering are returned"""
        self.open_aln = a
        self.refresh = 0
        for line in self.open_aln:
            line = line.rstrip('\n')
            (self.queryStart, self.queryEnd, self.subjectStart, self.subjectEnd, self.length, self.length2, self.percentID, self.queryChromLength,
                self.subjectChromLength, self.queryOrientation, self.subjectOrientation, self.queryID, self.subjectID) = line.split("\t")
            self.orientation = "+"
            if int(self.subjectEnd) < int(self.subjectStart):
                self.orientation = "-"
                self.temp = self.subjectStart
                self.subjectStart = self.subjectEnd
                self.subjectEnd = self.temp
            (self.perQueryStart, self.perQueryEnd, self.perSubjectStart, self.perSubjectEnd) = (float(self.queryStart)/int(self.queryChromLength), 
		float(self.queryEnd)/int(self.queryChromLength), float(self.subjectStart)/int(self.subjectChromLength), 
                float(self.subjectEnd)/int(self.subjectChromLength)) ###Puts the distances in percent of chromosome
            if not self.queryID in OpenAln.MainAlignments:
                OpenAln.MainAlignments[self.queryID] = {}
                OpenAln.MainAlignments[self.queryID][self.subjectID] = "{}\t{}\t{}\t{}\t{}\t{}\t{}\t{}\t{}\t{}\t{}".format(self.perQueryStart, self.perQueryEnd, 
                    self.perSubjectStart, self.perSubjectEnd, self.length, self.orientation, self.percentID, self.queryStart, self.queryEnd, self.subjectStart,
                    self.subjectEnd)
            else:
                if self.subjectID in OpenAln.MainAlignments[self.queryID]:
                    OpenAln.MainAlignments[self.queryID][self.subjectID] += ",{}\t{}\t{}\t{}\t{}\t{}\t{}\t{}\t{}\t{}\t{}".format(self.perQueryStart, self.perQueryEnd, 
                    self.perSubjectStart, self.perSubjectEnd, self.length, self.orientation, self.percentID, self.queryStart, self.queryEnd, self.subjectStart,
                    self.subjectEnd)
                else:
                    OpenAln.MainAlignments[self.queryID][self.subjectID] = "{}\t{}\t{}\t{}\t{}\t{}\t{}\t{}\t{}\t{}\t{}".format(self.perQueryStart, self.perQueryEnd, 
                    self.perSubjectStart, self.perSubjectEnd, self.length, self.orientation, self.percentID, self.queryStart, self.queryEnd, self.subjectStart,
                    self.subjectEnd)
            self.refresh += 1
            if self.refresh >= int(args.refresh):
                self.refresh = 0
                self.checkLinearity()
                OpenAln.MainAlignments.clear()
        self.open_aln.close()
        sys.stderr.write("Finished reading alignment file\n\n")
        self.checkLinearity()

    def checkLinearity(self):
        for self.query in OpenAln.MainAlignments:
            for self.subject in OpenAln.MainAlignments[self.query]:
                self.long_list = OpenAln.MainAlignments[self.query][self.subject].split(",")
                sys.stderr.write("\nStarting Analysis for {} vs {}\n".format(self.query, self.subject))
                self.final = Linear_Alignments_v1_2.linearAlignments(OpenAln.MainAlignments[self.query][self.subject], args.smax, args.cmax, args.minl, args.minal)
                for self.aln in self.final:
                    (self.perQueryStart, self.perQueryEnd, self.perSubjectStart, self.perSubjectEnd, self.length, self.orientation, self.percentID, self.queryStart,
                        self.queryEnd, self.subjectStart, self.subjectEnd) = self.long_list[self.aln].split("\t")
                    print "{}\t{}\t{}\t{}\t{}\t{}\t{}\t{}".format(self.query, self.subject, self.queryStart, self.queryEnd, self.subjectStart, self.subjectEnd, 
                        self.percentID, self.orientation)

if __name__ == '__main__':
    open_aln = OpenAln(args.aln)
