# Supplementary material for: Chinook salmon (Oncorhynchus tshawytscha) genome and transcriptome
Source: PLoS One. 2018 Apr 5;13(4):e0195461. doi: 10.1371/journal.pone.0195461 (PMC5886536; doi:10.1371/journal.pone.0195461)
Supplement: S1 File — To view the contents of this folder, please unzip and untar the file. The readme.txt file has a comprehensive description of how to use these scripts and finer detail on the methodology of placing scaffolds onto chromosomes. (TAR) [file pone.0195461.s002.tar › Scripts.Otsh.v1.0/Clean_Combined_Genetic_Map_Info_version_1.0.py]

##########################################################
### Import Necessary Modules

import argparse		               #provides options at the command line
import sys		               #take command line arguments and uses it in the script
import gzip		               #allows gzipped files to be read
import re		               #allows regular expressions to be used
import textwrap		               #allows the use of textwrapping for long sequences
import Linear_Alignments_v1	       #allows linear alignments to be found and retained

##########################################################
### Command-line Arguments
parser = argparse.ArgumentParser(description="A script to clean a file with a combination of data; scaffolds aligned to a genome, a genetic map aligned to the scaffolds, and multiple maps")
parser.add_argument("-file", help = "The location of the combination file", default=sys.stdin, required=True)
parser.add_argument("-smax", help = "The maximum distance a linear alignment can be apart (in fraction of scaffold), default:0.05", default=0.05)
parser.add_argument("-cmax", help = "The maximum distance a linear alignment can be apart (in fraction of chromosome), default:0.01", default=0.01)
parser.add_argument("-minl", help = "The minimum length (in fraction of scaffold) that a linear alignment can be to be retained, default:0.1", default=0.1)
parser.add_argument("-minal", help = "The minimum actual length that a linear alignment can be to be retained, default:2000", default=2000)
args = parser.parse_args()

#########################################################
###Default Chrom Lengths
c_sizes1 = {}
c_sizes = [84884017, 85480851, 84937469, 85056421, 92202553, 82930723, 79763776, 83778284, 68467736, 71056191, 80278304, 89655008, 66052243, 80358725, 63368167, 70896079, 76527837, 61719220, 59576373, 41412012, 51929587, 48550143, 49041849, 40362479, 82601656, 40182520, 45316876, 40943904, 42631536]
chrom_count = 0
while chrom_count <= 28:
    chrom_name = "CM0079{}.1".format(chrom_count + 35) 
    chrom_size = c_sizes[chrom_count]
    c_sizes1[chrom_name] = chrom_size
    chrom_count += 1

#########################################################
### Open file (object-oriented programming)

class OpenCombo():
    scaffolds = {}
    ### Opens the file either using a regular mechanism or opens it after uncompressing the data
    def __init__ (self, cb):
        if re.search(".gz$", cb):
            self.combo = gzip.open(cb, 'rb')
        else:
            self.combo = open(cb, 'r') 
        sys.stderr.write("\nOpened combo file.\n")            
        self.readLinesCombo(self.combo)

    ### Reads in a data file that has info of how a genetic map is related to a genome or scaffold assembly
    def readLinesCombo(self, c):
        self.open_combo = c
        self.number_of_chrom_alignments = 0
        for line in self.open_combo:
            if not re.search("^chrom", line):
                line = line.rstrip('\n')
                (self.chrom, self.scaffold, self.pid, self.psstart, self.psend, self.pcstart, self.pcend, self.orientation, self.lenS, self.lenC, self.LG, self.cM, self.map) = line.split("\t")
                if self.chrom in c_sizes1:
                    self.number_of_chrom_alignments += 1
                    try:
                        OpenCombo.scaffolds[self.scaffold] += ",{}".format(line)
                    except:
                        OpenCombo.scaffolds[self.scaffold] = "{}".format(line)
            else:
                line = line.rstrip('\n')
                print "{}".format(line)

        sys.stderr.write("Finished reading combo file: Found {} alignment(s) to chromosomes\n".format(self.number_of_chrom_alignments))
        sys.stderr.write("                             Found {} scaffolds(s)\n".format(len(OpenCombo.scaffolds.keys())))                    
        self.open_combo.close()


class AnalyzeScaffolds():
    ###Analyzes the scaffolds by first isolating scaffold/chromosome combinations and scoring them
    def __init__ (self):            
        self.test = 0
        self.keep_scaffold = {}
        self.keep_alignment = 0
        for self.scaffold in OpenCombo.scaffolds:
            self.test += 1
            self.alignments = OpenCombo.scaffolds[self.scaffold].split(",")
            self.current_chrom = "NA"
            self.temp_align = "NA"
            self.last_alignments = []
            if self.test > 0:
                for self.align in self.alignments:
                    (self.chrom, self.scaffold, self.pid, self.psstart, self.psend, self.pcstart, self.pcend, self.orientation, self.lenS, self.lenC, self.LG, self.cM, self.map) = self.align.split("\t")
                    if self.current_chrom == "NA":
                        self.current_chrom = self.chrom
                        self.temp_align = "{}\t{}\t{}\t{}\t{}".format(self.psstart, self.psend, self.pcstart, self.pcend, self.lenS)
                        self.last_alignments.append(self.align)
                    else:
                        if self.current_chrom != self.chrom:
                            self.retained_markers = Linear_Alignments_v1.linearAlignments(self.temp_align, args.smax, args.cmax, args.minl, args.minal)
                            if len(self.retained_markers) > 0:
                                self.already_used = {}
                                self.keep_scaffold[self.scaffold] = 1
                                for self.fin_marker in self.retained_markers:
                                    if self.fin_marker not in self.already_used:
                                        self.keep_alignment += 1
                                        print "{}".format(self.last_alignments[self.fin_marker])
                                        self.already_used[self.fin_marker] = 1
                                self.already_used.clear()
                            self.current_chrom = self.chrom
                            self.temp_align = "{}\t{}\t{}\t{}\t{}".format(self.psstart, self.psend, self.pcstart, self.pcend, self.lenS)
                            self.last_alignments = []
                            self.last_alignments.append(self.align)                        
                        else:
                            self.temp_align += ",{}\t{}\t{}\t{}\t{}".format(self.psstart, self.psend, self.pcstart, self.pcend, self.lenS)
                            self.last_alignments.append(self.align)
                self.retained_markers = Linear_Alignments_v1.linearAlignments(self.temp_align, args.smax, args.cmax, args.minl, args.minal)
                if len(self.retained_markers) > 0:
                    self.already_used = {}
                    self.keep_scaffold[self.scaffold] = 1
                    for self.fin_marker in self.retained_markers:
                        if self.fin_marker not in self.already_used:
                            self.keep_alignment += 1
                            print "{}".format(self.last_alignments[self.fin_marker])
                            self.already_used[self.fin_marker] = 1
                    self.already_used.clear()
            else:
                exit()
        sys.stderr.write("Finished analyzing scaffold alignments: Retained {} scaffold(s)\n".format(len(self.keep_scaffold.keys())))
        sys.stderr.write("                                        Retained {} alignment(s)\n\n".format(self.keep_alignment))  


if __name__ == '__main__':
    open_combo = OpenCombo(args.file)
    analyze = AnalyzeScaffolds()
