# Supplementary material for: Chinook salmon (Oncorhynchus tshawytscha) genome and transcriptome
Source: PLoS One. 2018 Apr 5;13(4):e0195461. doi: 10.1371/journal.pone.0195461 (PMC5886536; doi:10.1371/journal.pone.0195461)
Supplement: S1 File — To view the contents of this folder, please unzip and untar the file. The readme.txt file has a comprehensive description of how to use these scripts and finer detail on the methodology of placing scaffolds onto chromosomes. (TAR) [file pone.0195461.s002.tar › Scripts.Otsh.v1.0/Percent_Repeat_Genome_Fasta.py]

##########################################################
### Import Necessary Modules

import argparse		               #provides options at the command line
import sys		               #take command line arguments and uses it in the script
import gzip		               #allows gzipped files to be read
import re		               #allows regular expressions to be used
import textwrap		               #allows the use of textwrapping for long sequences

##########################################################
### Command-line Arguments
parser = argparse.ArgumentParser(description="A script to look for the percent of repetitive sequence within a region of the genome (specified by window size)")
parser.add_argument("-fasta", help = "The location of the fasta file", default=sys.stdin, required=True)
parser.add_argument("-window", help= "The size of the window to find the average percent of repetitive sequences in, default:1000000", default="1000000")
args = parser.parse_args()

class OpenFile():
	def __init__ (self, cb, t):
		"""Opens a file (gzipped accepted)"""
		if re.search(".gz$", cb):
			self.filename = gzip.open(cb, 'rb')
		else:
			self.filename = open(cb, 'r')
		FastaFile(self.filename)

class FastaFile():
	def __init__ (self, ff):
		"""Reads the lines from the scaffold fasta file"""
		sys.stderr.write("\tOpened fasta file\n")
		self.readLinesFasta(ff)

	def readLinesFasta(self, f):
		"""Measures the lengths of the scaffolds in the fasta """
		self.filename = f
		self.header = "NA"
		self.seq = ""
		self.number_scaffolds = 0
		self.total_size = 0
		for line in self.filename:
			line = line.rstrip('\n')
			if re.search("^\>", line):
				if self.header == "NA":
					self.header = line.split("|")[0][1:]
				else:
                                        ##################################
                                        self.findPercent(self.header, self.seq)
                                        ##################################
					self.total_size += int(len(self.seq))
					self.seq = ""
					self.header = line.split("|")[0][1:]
				self.number_scaffolds += 1
            		elif re.search("\w", line):
                		self.seq += line
                ###########################
                self.findPercent(self.header, self.seq)
                ###########################
		self.total_size += int(len(self.seq))
		self.seq = ""
		sys.stderr.write("Finished reading scaffold fasta file: Found {} scaffolds(s)\n".format(self.number_scaffolds)) 
		sys.stderr.write("					Total Nucleotide(s): {}\n\n".format(self.total_size))
        	self.filename.close()

        def findPercent(self, h, s):
            """Finds the percent of the sequence that is repetitive"""
            self.seqHeader = h
            self.sequence = s
            self.start = 0
            self.length = int(len(self.seq))
            while int(self.start) <= int(self.length) - int(args.window):
                self.interval_count = int(self.sequence[int(self.start):int(self.start) + int(args.window)].count('X')) + int(self.sequence[int(self.start):int(self.start) + int(args.window)].count('x'))
                print "{}\t{}\t{}\t{}".format(self.seqHeader, int(self.start) + 1, int(self.start) + int(args.window), int(self.interval_count)/float(args.window))
                self.start = int(self.start) + int(args.window)
            if self.start < self.length:
                self.len = int(self.length) - int(self.start)
                self.interval_count = int(self.sequence[int(self.start):].count('X')) + int(self.sequence[int(self.start):].count('x'))
                print "{}\t{}\t{}\t{}".format(self.seqHeader, int(self.start) + 1, int(self.start) + int(self.len), int(self.interval_count)/float(self.len))                

if __name__ == '__main__':
	open_file2 = OpenFile(args.fasta, "fasta")
