# Supplementary material for: Chinook salmon (Oncorhynchus tshawytscha) genome and transcriptome
Source: PLoS One. 2018 Apr 5;13(4):e0195461. doi: 10.1371/journal.pone.0195461 (PMC5886536; doi:10.1371/journal.pone.0195461)
Supplement: S1 File — To view the contents of this folder, please unzip and untar the file. The readme.txt file has a comprehensive description of how to use these scripts and finer detail on the methodology of placing scaffolds onto chromosomes. (TAR) [file pone.0195461.s002.tar › Scripts.Otsh.v1.0/Convert_blastfmt6_2_mummer.py]

##########################################################
### Import Necessary Modules

import argparse		               #provides options at the command line
import sys		               #take command line arguments and uses it in the script
import gzip		               #allows gzipped files to be read
import re		               #allows regular expressions to be used

##########################################################
### Command-line Arguments
parser = argparse.ArgumentParser(description="Convert a blast alignment (outfmt 6) to mummer (show-coords) format to be compatible with a pipeline")
parser.add_argument("-aln", help = "The location of the blast alignment (ourfmt 6)", default=sys.stdin, required=True)
parser.add_argument("-tmpcheck", help = "A temporary check to see if the number of queries matches expectation (e.g. 10 of 10 are accounted for), default 500", default=500)
parser.add_argument("-chrom", help = "Make sure the subject has the following text at the beginning, default: NA", default="NA")
parser.add_argument("-minlen", help = "Minimum length to report alignment, default: 0", default=0)
parser.add_argument("-minpid", help = "Minimum percent id to report alignment (e.g. 81.21), default: 0", default=0)
args = parser.parse_args()

#########################################################
### Open file (object-oriented programming)

class OpenFile():
    ### Opens the file and either directs it to a line-reader for alignment files
    def __init__ (self, filename):
        """Opens the compressed or uncompressed file"""
        if re.search(".gz$", filename):
            self.file = gzip.open(filename, 'rb')
        else:
            self.file = open(filename, 'r')          
        self.readLines(self.file)

    ### Reads blast alignment file
    def readLines(self, f):
        """Reads the alignment file"""
        self.filename = f
        self.first = "NA"
        self.last = "NA"
        self.scaffold_count = 0
        self.Output_header()
        for line in self.filename:
            line = line.rstrip('\n')
            (self.scaffold, self.chrom, self.pid, self.len, self.mismatch, self.gapopen, self.qstart, 
            self.qend, self.sstart, self.send, self.evalue, self.bit) = line.split("\t")
            if self.first == "NA":
                self.first = self.scaffold
            if self.scaffold != self.last:
                self.scaffold_count += 1
            self.last = self.scaffold
            if args.chrom == "NA" or self.chrom.find(args.chrom, 0, int(len(args.chrom))) != -1:
                if int(self.len) >= int(args.minlen) and float(self.pid) >= float(args.minpid):
                    (self.space1, self.space2, self.space3, self.space4, self.space5, self.space6, self.space7) = [8, 8, 8, 8, 8, 8, 4]
                    if int(self.qstart) > int(self.qend):  ###Only the subject is allowed to be 
                        self.tempchange = self.qstart
                        self.qstart = self.qend
                        self.qend = self.tempchange
                        self.tempchange = self.sstart
                        self.sstart = self.send
                        self.send = self.tempchange
                    self.len1 = int(self.qend) - int(self.qstart)
                    self.len2 = int(self.send) - int(self.sstart)
                    if int(self.sstart) > int(self.send):
                        self.len2 = int(self.sstart) - int(self.send)
                    self.space1 = int(self.space1) - int(len(self.qstart))
                    self.space2 = int(self.space2) - int(len(self.qend))
                    self.space3 = int(self.space3) - int(len(self.sstart))
                    self.space4 = int(self.space4) - int(len(self.send))
                    self.space5 = int(self.space5) - int(len(str(self.len1)))
                    self.space6 = int(self.space6) - int(len(str(self.len2)))
                    self.space7 = int(self.space7) - int(len(self.pid))
                    print "{}{} {}{}  | {}{} {}{}  | {}{} {}{}  |    {}{}  | {}\t{}".format(self.space1 * ' ', self.qstart,
                    self.space2 * ' ', self.qend, self.space3 * ' ', self.sstart, self.space4 * ' ', self.send, self.space5 * ' ', 
                    self.len1, self.space6 * ' ', self.len2, self.space7 * ' ', self.pid, self.scaffold, self.chrom)
        self.filename.close()
        sys.stderr.write("Scaffolds: {}\n\tStartScaffold: {}\n\tEndScaffold: {}\n\n".format(self.scaffold_count, self.first, self.last))

    def Output_header(self):
        """Outputs the mummer header lines"""
        print "Custom script used to convert blast output (outfmt 6) to mummer (show-coords) format"
        print "NUCMER\n"
        print "    [S1]     [E1]  |     [S2]     [E2]  |  [LEN 1]  [LEN 2]  |  [% IDY]  | [TAGS]"
        print "====================================================================================="

openfile = OpenFile(args.aln)
