# Supplementary material for: Chinook salmon (Oncorhynchus tshawytscha) genome and transcriptome
Source: PLoS One. 2018 Apr 5;13(4):e0195461. doi: 10.1371/journal.pone.0195461 (PMC5886536; doi:10.1371/journal.pone.0195461)
Supplement: S1 File — To view the contents of this folder, please unzip and untar the file. The readme.txt file has a comprehensive description of how to use these scripts and finer detail on the methodology of placing scaffolds onto chromosomes. (TAR) [file pone.0195461.s002.tar › Scripts.Otsh.v1.0/Convert_Genetic_Map_2_Fasta.pl]

#!/usr/bin/perl   
 use strict;    
 use warnings;
 use Getopt::Long;
 use Pod::Usage qw(pod2usage);

##########################################################
###Default Values
my @genetic_map_file	= ();
my @marker_file		= ();
my %genetic_map		= ();
my %markers		= ();
my $output		= "NA";
##########################################################

##########################################################
###Usage Information and Help

=head1 SYNOPSIS

    Usage: perl Convert_Genetic_Map_2_Fasta.pl -genetic genetic_map_file.txt -marker marker_file.txt
	
    Summary: This script is used to convert the genetic map and marker files from Bruic et al. 2014 to a useable format


=head1 OPTIONS

	-genetic	The file(s) with the genetic map information
	-marker		The file(s) with the marker information
	-output		The output type (default: NA, options: fasta, combined)
				NA:       no output
				fasta:    output markers found in the genetic map in fasta format
				combined: output the markers, the centimorgans, and sequence to tab-delimited file

=cut

##########################################################
###Modified Values and Calling Help Section
GetOptions(
    q(help)		=> \my $help,
    q(verbose)		=> \my $verbose,
    "genetic=s{1,}"	=> \@genetic_map_file,
    "marker=s{1,}"	=> \@marker_file,
    "output=s"		=> \$output
) or pod2usage(q(-verbose) => 1);
pod2usage(q(-verbose) => 1) if $help;

##########################################################
###open the genetic map file(s)
foreach my $genetic_map (@genetic_map_file){
	my $open_map;
	if ($genetic_map !~ /\.gz$/){
		open ($open_map, "<", $genetic_map) or die "Couldn't open the genetic map file $genetic_map: $!\n";
	}else{
		open ($open_map, "gunzip -c $genetic_map |") or die "Couldn't open the compressed genetic map file $genetic_map: $!\n";
	}
	my $header = <$open_map>;
	while (<$open_map>){
		chomp;
		my ($marker, $lg, $cm) = split (/\t/, $_);
		$genetic_map{$marker} = "$lg\t$cm";
	}
	close($open_map);
}
#########################################################
###open the genetic marker file(s)
foreach my $genetic_marker (@marker_file){
	my $open_marker;
	if ($genetic_marker !~ /\.gz$/){
		open ($open_marker, "<", $genetic_marker) or die "Couldn't open the genetic marker file $genetic_marker: $!\n";
	}else{
		open ($open_marker, "gunzip -c $genetic_marker |") or die "Couldn't open the compressed genetic marker file $genetic_marker: $!\n";
	}
	my $header = <$open_marker>;
	while (<$open_marker>){
		chomp;
		my ($marker, $sequence) = split (/\t/, $_);
		$markers{$marker} = "$sequence";
	}
	close($open_marker);
}
#########################################################
###Output Information
if ($output =~ /fasta/i){
	foreach my $marker (keys %genetic_map){
		if (exists $markers{$marker}){
			my $sequence = $markers{$marker};
			print ">$marker\n$sequence\n";
		}
	}
}elsif($output =~ /combined/i){
	foreach my $marker (keys %genetic_map){
		if (exists $markers{$marker}){
			my $sequence = $markers{$marker};
			print "$marker\t$genetic_map{$marker}\t$sequence\n";
		}
	}
}else{

}
