# Supplementary material for: Chinook salmon (Oncorhynchus tshawytscha) genome and transcriptome
Source: PLoS One. 2018 Apr 5;13(4):e0195461. doi: 10.1371/journal.pone.0195461 (PMC5886536; doi:10.1371/journal.pone.0195461)
Supplement: S1 File — To view the contents of this folder, please unzip and untar the file. The readme.txt file has a comprehensive description of how to use these scripts and finer detail on the methodology of placing scaffolds onto chromosomes. (TAR) [file pone.0195461.s002.tar › Scripts.Otsh.v1.0/Output_Unmapped_Genome_AGP_version1.3.py]

##########################################################
### Import Necessary Modules

import argparse		               #provides options at the command line
import sys		               #take command line arguments and uses it in the script
import gzip		               #allows gzipped files to be read
import re		               #allows regular expressions to be used
import textwrap		               #allows the use of textwrapping for long sequences
from Bio.Seq import Seq		       #allows for reverse complementation

##########################################################
### Command-line Arguments
parser = argparse.ArgumentParser(description="A script to return an AGP file and/or the genome sequence")
parser.add_argument("-file", help = "The location of the final scaffold ordering file", default=sys.stdin, required=True)
parser.add_argument("-fasta", help = "The fasta file with the scaffold sequences", default=sys.stdin, required=True)
parser.add_argument("-output", help = "The format which should be output, default: agp, optional: fasta", default="agp")
parser.add_argument("-species", help = "The species name, default: Oncorhynchus tshawytscha", default="Oncorhynchus tshawytscha")
parser.add_argument("-name", help = "The name of the assembly, default: Otsh_ver1.0", default="Otsh_ver1.0")
parser.add_argument("-taxid", help = "The NCBI taxonomy id of the species, default: 74940", default="74940")
parser.add_argument("-date", help = "The date of the assembly, default: 15-September-2017", default="15-September-2017")
args = parser.parse_args()


#########################################################
### Open file (object-oriented programming)

class OpenFile():
	chromosome_info = {}
	chimera_info = {}
	### Opens the file either using a regular mechanism or opens it after uncompressing the data
	def __init__ (self, cb, t):
		"""Opens a file (gzipped accepted)"""
		if re.search(".gz$", cb):
			self.filename = gzip.open(cb, 'rb')
		else:
			self.filename = open(cb, 'r') 
		sys.stderr.write("\nOpened scaffold order/fasta file.\n")
		if t == "scaff":            
			self.readLinesScaff()
		else:
			self.readLinesFasta()

	### Reads in a data file that has info of how the scaffolds go together
	def readLinesScaff(self):
		"""Generates dictionaries that will be used later to either output an AGP file or Genome sequence"""
		self.number_of_scaffolds = 0
		for line in self.filename:
			if not re.search("Chrom", line): ###Removes the header information
				line = line.rstrip('\n')
				self.chimera = "NA"
				self.ichimera = "NA"
				self.scaff_start = 0
				self.scaff_end = 1
				(self.scaffold, self.chrom_num1, self.final_chrom, self.temp_orient1, self.order1,
					self.reverseOrient1, self.chimer1, self.ichimer1, self.chrom_num2, self.fchrom2, self.orient2,
					self.order2, self.reverseOrient2, self.chimer2, self.ichimer2, self.notes, self.final_orient,
					self.start, self.end) = line.split("\t")[0:19]
				if bool(re.search(r'\d', self.start)):
					self.scaff_start = float(self.start)
					self.scaff_end = float(self.end)
					self.chimera = "0:0"
					self.ichimera = "I"
				if self.scaffold in OpenFile.chromosome_info:
					OpenFile.chromosome_info[self.scaffold] += ",{}\t{}\t{}\t{}".format(self.chimera, self.ichimera, self.scaff_start, self.scaff_end)
				else:
					OpenFile.chromosome_info[self.scaffold] = "{}\t{}\t{}\t{}".format(self.chimera, self.ichimera, self.scaff_start, self.scaff_end)
				#if self.chimera != "NA":
					#if self.scaffold in OpenFile.chimera_info:
					#	OpenFile.chimera_info[self.scaffold] += ",{}\t{}\t{}\t{}".format(self.chimera, self.ichimera, self.scaff_start, self.scaff_end)
					#else:
					#	OpenFile.chimera_info[self.scaffold] = "{}\t{}\t{}\t{}".format(self.chimera, self.ichimera, self.scaff_start, self.scaff_end)
				self.number_of_scaffolds +=1
		sys.stderr.write("Finished reading scaffold order file: Found {} scaffolds(s)\n\n".format(self.number_of_scaffolds))
		self.Output_header()                   
		self.filename.close()

	### Reads in a fasta file that has scaffold sequences
	def readLinesFasta(self):
		"""Outputs the scaffolds that are not included in chromosomes"""
		self.header = "NA"
		self.seq = ""
		self.number_scaffolds = 0
		self.total_size = 0
		for line in self.filename:
			line = line.rstrip('\n')
			if re.search("^\>", line):
				if self.header == "NA":
					self.header = line.split("|")[0][1:]
				else:
					if self.header not in OpenFile.chromosome_info:
						self.Output_body(self.seq, self.header)
						self.number_scaffolds += 1
						self.total_size += int(len(self.seq))
					#elif self.header in OpenFile.chimera_info:
					#	(self.temp_scaff, self.temp_size) = self.break_scaffold(self.header, self.seq)
					#	self.number_scaffolds += int(self.temp_scaff)
					#	self.total_size += int(self.temp_size)
					self.seq = ""
					self.header = line.split("|")[0][1:]
            		elif re.search("\w", line):
                		self.seq += line

		if self.header not in OpenFile.chromosome_info:
			self.Output_body(self.seq, self.header)
			self.number_scaffolds += 1
			self.total_size += int(len(self.seq))
		#elif self.header in OpenFile.chimera_info:
		#	(self.temp_scaff, self.temp_size) = self.break_scaffold(self.header, self.seq)
		#	self.number_scaffolds += int(self.temp_scaff)
		#	self.total_size += int(self.temp_size)
		sys.stderr.write("Finished reading scaffold fasta file: Found {} scaffold(s) not in chromosomes\n".format(self.number_scaffolds)) 
		sys.stderr.write("					Total Nucleotide(s) not in chromosomes: {}\n\n".format(self.total_size))
        	self.filename.close()

	def Output_header(self):
		"""Function/subroutine to print the header for an agp file"""
		if args.output == "agp":
			print "##agp-version	{}".format("2.0")
			print "# ORGANISM: {}".format(args.species)
			print "# TAX_ID: {}".format(args.taxid)
			print "# ASSEMBLY NAME: {}".format(args.name)
			print "# ASSEMBLY DATE: {}".format(args.date)
			print "# LOCATION: {}".format("University of Victoria")
			print "# DESCRIPTION: {}".format("AGP specifying the assembly of the genome from WGS scaffolds (produced using ALLPATHS, PGJELLY, and SSPACE)")
			print "# COMMENTS:"
			print "# {}".format("The scaffolds that were not included in chromosomes")

	def Output_body(self, se, he):
		"""Function/subroutine to print the body for both an agp file or a fasta file"""
		self.sequence = se
		self.title = he
		if args.output == "agp":
			self.seqlen = int(len(self.sequence))
			print "Un_{}\t{}\t{}\t{}\t{}\t{}\t{}\t{}\t{}".format(self.title, "1", self.seqlen, "1", "W", self.title, "1", self.seqlen, "+")
		elif args.output == "fasta":
			print ">{}\n{}".format(self.title, textwrap.fill(self.sequence, 70, break_on_hyphens = False))

if __name__ == '__main__':
    open_file = OpenFile(args.file, "scaff")
    open_file = OpenFile(args.fasta, "fasta")
