# Supplementary material for: Chinook salmon (Oncorhynchus tshawytscha) genome and transcriptome
Source: PLoS One. 2018 Apr 5;13(4):e0195461. doi: 10.1371/journal.pone.0195461 (PMC5886536; doi:10.1371/journal.pone.0195461)
Supplement: S1 File — To view the contents of this folder, please unzip and untar the file. The readme.txt file has a comprehensive description of how to use these scripts and finer detail on the methodology of placing scaffolds onto chromosomes. (TAR) [file pone.0195461.s002.tar › Scripts.Otsh.v1.0/readme.txt]

################################################################################
##### Readme file Christensen et al. 2018                                #######
##### Chinook salmon (Oncorhynchus tshawytscha) genome and transcriptome #######
################################################################################
################################################################################
##### This document outlines the methodology used in Christensen et al.  #######
##### 2018 and provides explanations regarding the usage of perl and     #######
##### python scripts used in its preparation.                            #######
#####                                                                    #######
##### The main purpose of these scripts is to automate placing scaffolds #######
##### from a genome assembly onto chromosomes using a genetic map.       #######
################################################################################
################################################################################
##### Notes:                                                             #######
##### 1) Usage of a particular script can be found by using the -h flag  #######
##### 2) These scripts are provided as-is and there are no guarantees    #######
##### 3) Genetic map formats will be different between publications.  To #######
#####    use this strategy, please format to either the Brieuc or        #######
#####    McKinney format.                                                #######
##### 4) Scaffold headers were in the following format >scaffold1|size12 #######
#####    based on the output from the programs that were used.  This is  #######
#####    reflected in the scripts and may need to be altered for         #######
#####    other projects.                                                 #######
##### 5) If you have questions, please contact the corresponding author  #######
################################################################################

###################################################
##### Preparing Genetic Maps                #######
###################################################
###################################################
##### This part gets all genetic maps into  #######
##### the same format and places the genetic ######
##### markers onto the different genomes or #######
##### scaffolds, making them comparable and #######
##### getting information on where scaffolds ######
##### will go later.                         ######
###################################################

	1) Downloaded the Genetic map from: http://www.g3journal.org/content/4/3/447.supplemental File S2 and file S3 (Brieuc et al. 2014)
	   http://onlinelibrary.wiley.com/wol1/doi/10.1111/1755-0998.12479/full (McKinney et al. 2015)
	2) Convert the files to tab-delimited files using Libreoffice calc
	3) Converted to Fasta file and tab-delimited file using 

		############################
		###For Brieuc genetic map###
		############################
		Usage: perl Convert_Genetic_Map_2_Fasta.pl -genetic genetic_map_file.txt -marker marker_file.txt
		Summary: This script is used to convert the genetic map and marker files from Bruic et al. 2014 to a useable format

			-genetic	The file(s) with the genetic map information
			-marker		The file(s) with the marker information
			-output		The output type (default: NA, options: fasta, combined)
						NA:       no output
						fasta:    output markers found in the genetic map in fasta format
						combined: output the markers, the centimorgans, and sequence to tab-delimited file

		###Example:
		perl Convert_Genetic_Map_2_Fasta.pl -genetic Consensus_Haploid_Map.csv -marker Duplicated_Loci.csv Non_Duplicated_Loci.csv \
		-output fasta > Consensus_Haploid_Map.fasta

		###############################
		###For McKinney genetic maps###
		###############################
		usage: Convert_2_Fasta.py [-h] -tbf TBF [-name NAME] [-sequence SEQUENCE]
		Convert tab-delimited file to fasta

		optional arguments:
		  -h, --help          show this help message and exit
		  -tbf TBF            The location of the tab-delimited file
		  -name NAME          The position in the tab-delimited file of the loci name [position starts at zero]:
				      default:0
		  -sequence SEQUENCE  The position in the tab-delimited file of the loci
				      sequence: default:8

		###Example
		python Convert_2_Fasta.py -tbf McKinney_et_al_2015_Female_Map.csv > ./McKinney_et_al_2015_Female_Map.fasta

	4) Construct Index file for alignment of genetic map to chinook genome assembly, rainbow trout genome, Atlantic salmon genome (see bwa documentation)

		bwa index chinook_genome_assembly_scaffolds.fasta
		###Same for other genomes###

	5) Align genetic maps to rainbow trout genome, Atlantic salmon genome, and to Chinook genome assembly (see bwa documentation)

		bwa mem -t 4 GCA_002163495.1_Omyk_1.0_genomic.fna.gz Brieuc_Consensus_Haploid_Map.fasta > Brieuc_Consensus_vs_OmyK_1.0.sam
		bwa mem -t 4 GCA_002163495.1_Omyk_1.0_genomic.fna.gz McKinney_et_al_2015_Female_Map.fasta > McKinney_Female_Map_vs_OmyK_1.0.sam
		###Same for other genomes and scaffolds###

	6) Return alignments and genetic maps into a common format (also filtering step)

		usage: Return_Genetic_Map_II_General.py [-h] -sam SAM -map MAP
				                        [-mapq_min MAPQ_MIN] [-mpos MPOS]
				                        [-lgpos LGPOS] [-cmpos CMPOS]

		A script to read in a sam file to identify marker names that correspond to a genetic map

		optional arguments:
		  -h, --help          show this help message and exit
		  -sam SAM            The location of a sam file
		  -map MAP            The location of a map file with marker names (tab-
				      delimited:index<tab>marker<tab>cluster<tab>LG<cM>)
		  -mapq_min MAPQ_MIN  The minimum mapping quality acceptable, default: 1,
				      (zero is non-unique in bwa)
		  -mpos MPOS          The position of the marker in the genetic map file,
				      default: 0
		  -lgpos LGPOS        The position of the linkage group name in the genetic
				      map file, default: 1
		  -cmpos CMPOS        The position of the cM in the genetic map file, default:
				      2

		###Examples
		python Return_Genetic_Map_II_General.py -sam Brieuc_Consensus_vs_OmyK_1.0.sam -map Brieuc_Consensus_Haploid_Map.csv \
		-mapq_min 1 -mpos 0 -lgpos 1 -cmpos 2 > Brieuc_Consensus_vs_OmyK_1.0_w_OT.txt

		python Return_Genetic_Map_II_General.py -sam McKinney_Female_Map_vs_OmyK_1.0.sam -map McKinney_et_al_2015_Female_Map.csv \
		 -mapq_min 1 -mpos 0 -lgpos 1 -cmpos 4 > McKinney_Female_Map_vs_OmyK_1.0_w_OT.txt

		###Same for other genomes, scaffolds, and genetic maps###

###################################################
##### Preparing Genetic Maps (blast version) ######
###################################################
###################################################
##### This part is similar to the previous  #######
##### method, but allows randomly placed markers. #
##### It is used only for the manual inspection ###
##### section.                              #######
#####                                       #######
##### This section is required, but the      ######
##### alignment options are customizable.   #######
#####                                       #######
##### Some scaffolds seemed to be composed  #######
##### of the same sequence inversely copied #######
##### and they would be removed because the #######
##### genetic markers would not uniquely    #######
##### align.  This would create large missing #####
##### blocks.  Randomly placing the marker  #######
##### allowed them to be placed, but manual #######
##### inspection was needed to break these  #######
##### internally chimeric scaffolds.        #######
###################################################

	1) First make a blast database (see blast documentation)

		makeblastdb -dbtype nucl -in chinook_genome_assembly_scaffolds.fasta

	2) Align map fasta files (see section above) to blast database (outfmt 6)

		blastn -task megablast -db chinook_genome_assembly_scaffolds.fasta -query Brieuc_Consensus_Haploid_Map.fasta \
		-out Brieuc_Consensus_Map_vs_sspaceScaffolds.aln -outfmt 6 -max_hsps 2 -max_target_seqs 4 -evalue 0.01 -num_threads 6

	3) Filter alignments based on several criteria

		usage: Filter_Alignments_Blast_Fmt6_ver1.0.py [-h] -aln_file ALN_FILE
				                              [-min_per MIN_PER]
				                              [-min_aln MIN_ALN]
				                              [-min_dif MIN_DIF]
				                              [-random RANDOM]

		Filter an alignment file based on criteria and add info to synteny info.

		optional arguments:
		  -h, --help          show this help message and exit
		  -aln_file ALN_FILE  The location of the alignment file in outfmt=6
		  -min_per MIN_PER    The minimum percent id to keep an alignment (default:0)
		  -min_aln MIN_ALN    The minimum alignment length to keep an alignment
				      (default:0)
		  -min_dif MIN_DIF    The minimum difference between the best and second best
				      alignment in bits (default:0), if set to zero, then the
				      first will be reported unless the random flag is set to
				      on
		  -random RANDOM      Randomize the output for multiple best alignments
				      (default:NA, option:on)
		
		###Example
			python Filter_Alignments_Blast_Fmt6_ver1.0.py -aln_file Brieuc_Consensus_vs_Otsh_scaffolds.aln.gz \
			-min_per 93 -min_aln 70 -min_dif 0 -random on > Brieuc_Consensus_vs_Otsh_sspacescaffolds_filtered_93_70_0_rand.aln

###################################################
##### Preparing Genome Alignments           #######
###################################################
###################################################
##### This part aligns the scaffolds to the #######
##### different genomes, for synteny info.  #######
###################################################

	1) Align genome assembly scaffolds to genome (see mummer documentation)

		nucmer -p chinook_genome_assembly_vs_rainbow_trout_genome chinook_genome_assembly_scaffolds.fasta GCA_002163495.1_Omyk_1.0_genomic.fasta

		###Same for other genomes### 

	2) Output to a different format (see mummer documentation)

		show-coords chinook_genome_assembly_vs_rainbow_trout_genome.delta > chinook_genome_assembly_vs_rainbow_trout_genome.show_coord
		
		###Same for other genomes###

###################################################
##### Preparing Genome Alignments (Alternative) ###
###################################################
###################################################
##### This part aligns the scaffolds to the #######
##### different genomes, for synteny info.  #######
##### uses blast instead of mummer (mummer  #######
##### missed some important alignments)     #######
###################################################

	1) The scaffolds from the assembly were split into multiple files

		usage: Fasta_Analysis.py [-h] -fast_file FAST_FILE [-file_type FILE_TYPE]
				         [-analysis ANALYSIS] [-header HEADER]
				         [-min_len MIN_LEN] [-max_len MAX_LEN]
				         [-divide DIVIDE]

		A general script to get statistics about a fasta or fastq file, retrieve a
		specific sequence, or filter

		optional arguments:
		  -h, --help            show this help message and exit
		  -fast_file FAST_FILE  The location of the fasta or fastq file (accepts .gz
				        format)
		  -file_type FILE_TYPE  The type of file importing (fasta or fastq), default:
				        fasta
		  -analysis ANALYSIS    The analysis to perform. Options: stats, seq, filter,
				        default: stats
		  -header HEADER        The sequence to retrieve if analysis is set to seq
				        (without > for fasta and @ for fastq, default: NA
		  -min_len MIN_LEN      The minimum length of a sequence in order to keep it,
				        default: 0
		  -max_len MAX_LEN      The max length of a sequence in order to keep it,
				        default: NA
		  -divide DIVIDE        Break the fasta file into different files with a
				        defined number of reads (e.g. 1000 reads per file)
				        (analysis must be set to filtering and will output to
				        automatic files not standard output), default: NA

	2) The scaffolds were then aligned to the Rainbow trout and Atlantic salmon genomes using pipes (see documentation on blast+, ls, and xargs)

		ls folder | xargs -I @@ -P 10 sh -c 'blastn -task megablast -db \
		GCA_002163495.1_Omyk_1.0_genomic_blast -outfmt 6 -query @@ -out alignments/@@.aln \
		-evalue 0.001 -max_hsps 4000 -num_alignments 5 -word_size 40 -perc_identity 94'

		###Same for other genome###

	3) Convert the blast alignments to mummer output format

		usage: Convert_blastfmt6_2_mummer.py [-h] -aln ALN [-tmpcheck TMPCHECK]
				                     [-chrom CHROM] [-minlen MINLEN]
				                     [-minpid MINPID]

		Convert a blast alignment (outfmt 6) to mummer (show-coords) format to be
		compatible with a pipeline

		optional arguments:
		  -h, --help          show this help message and exit
		  -aln ALN            The location of the blast alignment (ourfmt 6)
		  -tmpcheck TMPCHECK  A temporary check to see if the number of queries
				      matches expectation (e.g. 10 of 10 are accounted for),
				      default 500
		  -chrom CHROM        Make sure the subject has the following text at the
				      beginning, default: NA
		  -minlen MINLEN      Minimum length to report alignment, default: 0
		  -minpid MINPID      Minimum percent id to report alignment (e.g. 81.21),
				      default: 0
	
		###Example:
		ls alignments/ | xargs -I @@ -P 24 sh -c 'python Convert_blastfmt6_2_mummer.py -aln @@ -minlen 200 -minpid 94 > @@.minlen200.minpid94.showcoords'

	4) Concatenate the .showcoords files together (see cat documentation)

		###Example
		cat alignments/*.showcoords > chinook_genome_assembly_all_scaffolds.minlen200.minpid94.showcoords


###################################################
##### Combine Genetic Maps                  #######
###################################################
###################################################
##### This part combines the genetic maps   #######
##### information into one file             #######
###################################################
##### Major Note: Chromosome names were handled ###
##### internally and the scripts will need to be ##
##### modified to handle chromosomes other than ###
##### rainbow trout.                        #######
##### (This will be changed in later versions) ####
##### To change, open scripts in text editor ######
##### and change:                           #######
#####                                       #######
##### c_sizes = [84884017, 85480851, 84937469, 85056421, 92202553, 82930723, 79763776, 83778284, 68467736, 71056191, 80278304, 89655008, 66052243, 80358725, 63368167, ##### 70896079, 76527837, 61719220, 59576373, 41412012, 51929587, 48550143, 49041849, 40362479, 82601656, 40182520, 45316876, 40943904, 42631536]
##### chrom_count = 0
##### while chrom_count <= 28:
#####	chrom_name = "CM0079{}.1".format(chrom_count + 35) 
#####	chrom_size = c_sizes[chrom_count]
#####	c_sizes1[chrom_name] = chrom_size
#####	chrom_count += 1
#####	c_names[chrom_name] = chrom_count
#####					    #######
#####                                       #######
##### The first number in the c_sizes is the ######
##### size of the first chromosome (84884017) #####
##### from the reference genome used for synteny. #
##### You would want to replace this with the #####
##### size of your first chromosome size.     #####
##### You would do this with all other chromosomes#
##### and add or remove numbers if they differ in #
##### chromosome count.  Also change:        ######
#####  while chrom_count <= 28: to one less than ##
##### the chromosome count (39 chroms = 38)  ######
#####  while chrom_count <= 38:		     ######
##### Finally change:
#####  "CM0079{}.1".format(chrom_count + 35)
##### The CM0079{}.1 is the base name for the #####
##### reference chromosome (for example: CM007935.1
##### was the first chromosome in rainbow trout). #
##### The second was CM007936.1 and so on.  If  ###
##### you have a name like NC_CR0000125.1 for the #
##### first chromosome and there are 29 chromosomes
##### you would change it to:                 #####
#####  "NC_CR00001{}.1".format(chrom_count + 25) ##
#####                                         #####
##### In future versions,                     #####
##### this will be replaced with a seperate file. #
###################################################

 
	1) Convert the genetic maps and marker alignments to a single file (for each map and concatenate together)

		usage: Compare_Scaffolds_2_Other_Genome.py [-h] -aln ALN [-mapG MAPG] -mapS
				                           MAPS -fasta FASTA [-minlen MINLEN]
				                           [-minpid MINPID]
				                           [-map_name MAP_NAME]
				                           [-add_map ADD_MAP]

		A script to combine alignment files from scaffolds to a genome, markers to
		scaffolds, and a genetic map file

		optional arguments:
		  -h, --help          show this help message and exit
		  -aln ALN            The location of an alignment file with scaffolds aligned
				      to a genome
		  -mapG MAPG          The location of a map file with markers aligned to
				      genome, default, NA  ##Not used##
		  -mapS MAPS          The location of a map file with markers aligned to
				      scaffolds
		  -fasta FASTA        The location of a fasta file with the scaffolds
		  -minlen MINLEN      The minimum length to include alignment, default:200
		  -minpid MINPID      The minimum percent identity to include alignment,
				      default:90
		  -map_name MAP_NAME  The name of the input map default: 1
		  -add_map ADD_MAP    If you are adding two maps togeter, change this to one
				      (it will only output marker defined alignments).
				      default=0
				
		###Examples:
		python Compare_Scaffolds_2_Other_Genome.py -aln Otsh_sspace_genome_assembly_vs_rainbow_trout_genome.show_coord.gz -mapS \
		McKinney_Female_Map_vs_Otsh_sspaceScaffolds_w_OT.txt -fasta chinook_genome_assembly_scaffolds.fasta.gz -minlen \
		250 -minpid 92 -map_name McKinney > Otsh_Step3_McKinney_Map_minlen250_minpid92.txt

		python Compare_Scaffolds_2_Other_Genome.py -aln Otsh_sspace_genome_assembly_vs_rainbow_trout_genome.show_coord.gz \
		-mapS Brieuc_Consensus_vs_Otsh_sspaceScaffolds_w_OT.txt -fasta chinook_genome_assembly_scaffolds.fasta.gz -minlen 250 \
		-minpid 92 -map_name Brieuc -add_map 1 > Otsh_Step3_Brieuc_Map_minlen250_minpid92_addmap1.txt

	2) Combine files (see cat documentation)

		cat Otsh_Step3_McKinney_Map_minlen250_minpid92.txt Otsh_Step3_Brieuc_Map_minlen250_minpid92_addmap1.txt > \
		Otsh_Step3_McKinney_Brieuc_Maps_minlen250_minpid92.txt

	3) Compress file using gzip (see gzip documentation)
		gzip ./*

###################################################
##### Filtering Synteny Information         #######
###################################################
###################################################
##### This part filters synteny info. based #######
##### on linearity and alignment lengths.   #######
##### It also finds the location of a       #######
##### linear alignment.                     #######
###################################################

	1) Initial scaffolds are filtered based on linear alignment (the Linear_Alignments_v1.py script must be in same folder as this script)

		usage: Clean_Combined_Genetic_Map_Info_version_1.0.py [-h] -file FILE
				                                      [-smax SMAX]
				                                      [-cmax CMAX]
				                                      [-minl MINL]
				                                      [-minal MINAL]

		A script to clean a file with a combination of data; scaffolds aligned to a
		genome, a genetic map aligned to the scaffolds, and multiple maps

		optional arguments:
		  -h, --help    show this help message and exit
		  -file FILE    The location of the combination file
		  -smax SMAX    The maximum distance a linear alignment can be apart (in
				fraction of scaffold), default:0.05
		  -cmax CMAX    The maximum distance a linear alignment can be apart (in
				fraction of chromosome), default:0.01
		  -minl MINL    The minimum length (in fraction of scaffold) that a linear
				alignment can be to be retained, default:0.1
		  -minal MINAL  The minimum actual length that a linear alignment can be to be
				retained, default:2000

		###Example:
		python Clean_Combined_Genetic_Map_Info_version_1.0.py -file Combined_Genetic_Maps_vs_Otsh_Scaffolds_and_Genomes.txt.gz \
		-smax 0.05 -cmax 0.005 -minl 0.1 -minal 3000 > Otsh_smax_0.05_cmax_0.005_minl_0.1_minal_3000.txt

	2) Find the genomic location, from start to finish, where a scaffold aligned to a reference genome (the Linear_Alignments_v1_1 script must be in same folder)

		usage: Return_Scaffold_Order_1.1.py [-h] -file FILE [-smax SMAX] [-cmax CMAX]
				                    [-minl MINL] [-minal MINAL]

		A script to return the scaffold order based on synteny and marker order

		optional arguments:
		  -h, --help    show this help message and exit
		  -file FILE    The location of the [filtered] combination file
		  -smax SMAX    The maximum distance a linear alignment can be apart (in
				fraction of scaffold), default:0.05
		  -cmax CMAX    The maximum distance a linear alignment can be apart (in
				fraction of chromosome), default:0.01
		  -minl MINL    The minimum length (in fraction of scaffold) that a linear
				alignment can be to be retained, default:0.1
		  -minal MINAL  The minimum actual length that a linear alignment can be to be
				retained, default:2000
	        ###Example:
		python Return_Scaffold_Order_1.1.py -file Otsh_smax_0.05_cmax_0.005_minl_0.1_minal_3000.txt -smax 0.05 \
		-cmax 0.005 -minl 0.1 -minal 3000 > Chromosome_Scaffold_Relationships_Otsh_smax0.05_cmax0.005_minl0.1_minal3000.txt

	3) Another filtering step to reduce the number of scaffolds (the Linear_Alignments_v1.py script must be in same folder as this script)

		usage: Return_Scaffold_Order_1.0.py [-h] -file FILE [-smax SMAX] [-cmax CMAX]
				                    [-minl MINL] [-minal MINAL]

		A script to return the scaffold order based on synteny and marker order

		optional arguments:
		  -h, --help    show this help message and exit
		  -file FILE    The location of the processed combination file that has where
				large chunks of the scaffold aligned to the genome
		  -smax SMAX    The maximum distance a linear alignment can be apart (in
				fraction of scaffold), default:0.05 ####Not Used####
		  -cmax CMAX    The maximum distance a linear alignment can be apart (in
				fraction of chromosome), default:0.01 ####Not Used####
		  -minl MINL    The minimum length (in fraction of scaffold) that a linear
				alignment can be to be retained, default:0.1 ####Not Used####
		  -minal MINAL  The minimum actual length that a linear alignment can be to be
				retained, default:2000 ####Not Used####

		###Example:
		python Return_Scaffold_Order_1.0.py -file Chromosome_Scaffold_Relationships_Otsh_smax0.05_cmax0.005_minl0.1_minal3000.txt \
		> Chromosome_Scaffold_Relationships_Otsh_smax0.05_cmax0.005_minl0.1_minal3000_Further_Processed.txt


	4) Return the best scaffold for a region and label chimeric scaffold (aligns to multiple genomic regions, requires Linear_Alignments_v1_1)

		usage: Remove_Homeologous_Breakpoint_Chimeras_v1.1.py [-h] -file FILE -alnfile
				                                      ALNFILE [-debug DEBUG]

		Finds chimeric scaffolds and homeologous ones, for chimeric it suggests
		breakpoints

		optional arguments:
		  -h, --help        show this help message and exit
		  -file FILE        File output from Return_Scaffold_Order_1.0.py
		  -alnfile ALNFILE  Filtered alignment file
		  -debug DEBUG      Only used in the debugging of this script, default: off,
				    option: on

		###Example:
		python Remove_Homeologous_Breakpoint_Chimeras_v1.1.py -file Otsh_Step6_smax_0.1_cmax_0.01_minl_0.125_minal_3500.txt \
		-alnfile Otsh_Step4_smax_0.1_cmax_0.01_minl_0.125_minal_3500.txt  > Otsh_Step8_smax_0.1_cmax_0.01_minl_0.125_minal_3500.txt

		##########################################################
		Note: This output file was imported into libreoffice and was sorted based on chromosome and chromosome start position.  
		It was then saved as a tab-delimited file.
		##########################################################

###################################################
##### Combine Genetic Maps and Synteny      #######
###################################################
###################################################
##### This part combines the genetic maps   #######
##### and synteny information into one file #######
###################################################
###################################################
##### Note: This can be done with different #######
##### marker alignments.  For example if you ######
##### allowed random markers or not.         ######
###################################################

	1) Integrate genetic map information with synteny information

		usage: Integrate_Synteny_Map_and_Names.py [-h] -aln_file ALN_FILE -gen_map
				                          GEN_MAP -synteny SYNTENY

		Filter an alignment file based on criteria and add info to synteny info.

		optional arguments:
		  -h, --help          show this help message and exit
		  -aln_file ALN_FILE  The location of the alignment file in outfmt=6 ###Genetic map align to scaffolds with Blast 
		  -gen_map GEN_MAP    The location of the genetic map file           ###Output from Preparing Genetic Maps section
		  -synteny SYNTENY    The location of the synteny file		     ###Output from Filtering Synteny Information section

		python Integrate_Synteny_Map_and_Names.py -aln_file McKinney_Female_vs_Otsh_sspacescaffolds_filtered_94_92_0_rand.aln \
		-gen_map McKinney_Female_Map_vs_Otsh_sspaceScaffolds_w_OT.txt -syn Otsh_Step8_smax_0.1_cmax_0.01_minl_0.125_minal_3500.csv \
		> Otsh_McKinney_Step9_smax_0.1_cmax_0.01_minl_0.125_minal_3500.txt


###################################################
##### Manually Order Scaffolds              #######
###################################################
###################################################
##### This part is to illustrate how I manually ###
##### ordered the scaffolds at this point #########
###################################################
###################################################


	1) Open file in spreadsheet program (e.g. libreoffice calc, excel, etc.)
	
	#######################################
	### Example output from above steps ###
	###                                 ###
	### It might be easier to see if you ##
	### Copy and paste the example into a #
	### spreadsheet.                    ###
	#######################################

	Chrom	Chrom(Numeric)	ChromStart	ChromEnd	Scaffold	ScaffStart	ScaffEnd	SLen	Orien	Rearrange       Chimera	InternalChimera
	CM007935.1	1	0.0019223525	0.0038611274	scaffold994	0.7006787518	0.9981738192	27130	-	0.0011507938	1:2	NA
												RAD42564_Ots06	Ots06	4.29
												RAD32458_Ots06	Ots06	4.29
	CM007935.1	1	0.0039914228	0.0337725299	scaffold2161	0.7713792186	0.9265067346	3088	-	0.0126806322	NA	NA
	CM007935.1	1	0.0093905193	0.0214837147	scaffold1619	0.7507274185	0.970610491	7131	-	0.0097226195	1:12	NA
												RAD20057_Ots06	Ots06	2.09
												RAD4080_Ots09	Ots09	123.19
	CM007935.1	1	0.0134176379	0.0210890467	scaffold3363	0.0193657984	0.3009060023	3906	+	5.10E-05	NA	NA
												RAD52477_Ots06	Ots06	4.42
	CM007935.1	1	0.0228266648	0.0233105368	scaffold3808	0.3581800029	0.815375838	3604	-	0.000372308	NA	NA
	CM007935.1	1	0.0300748844	0.0686628202	scaffold385	0.4886611299	0.8288577907	122840	+	0.0050745949	NA	I
												RAD64791_Ots06	Ots06	4.04
												RAD6945_Ots06	Ots06	4.04
												RAD83168_Ots06	Ots06	4.04
												RAD92387_Ots06	Ots06	2.1
												RAD1014_Ots06	Ots06	1.57
												RAD9102_Ots06	Ots06	0

	###########################################################################################################################################################
	####In this file, each full row represents a scaffold that has aligned to a particular reference chromosome.  For example: scaffold994 aligned from 0.7 
	(percent of scaffold from the beginning) - 0.99 to the reference chromosome CM007935.1 between 0.0019 to 0.0038 (around 0.2% the total length of the chromosome).
	This row includes information about the orientation of the alignment and if there was a significant alignment to another chromosome.  Scaffold994 aligned to 
	chromosomes CM007935.1 (1) and CM007936.1 (2) both at different regions of the scaffold, shown with 1:2 in the Chimera column.  Below each full row, the genetic markers
	that aligned to the scaffold are shown.  If you allowed random markers to be aligned, you should expect that these results will be a bit ambiguous.  Most of the markers
	that aligned to the shown scaffolds all came from linkage group Ots06 from 0-4.42 cM.  If the scaffold and the genetic markers were in general agreement, 
	the scaffolds were ordered.  On scaffold1619, one marker was from Ots09, but since there were two pieces of evidence that it belonged at this location it would be
	placed here.  Scaffold3808 did not have any marker alignments and was not ordered because of that (that is it was removed from the analysis.  
	Occasionally, the syteny and marker order differed and in those instances, the marker order was used.  Each genetic map would have a file that looked like 
	this and you would process both of them looking for scaffolds that were supported in one and not the other.  
	For example if another genetic map supported scaffold3808 (missing in this example) for ordering, it would be added to the order.  If the order looked way different
	from the genetic marker order, the genetic marker order was used.  This will depend on how accurate your genetic map is.  It was typical for there to be small differences
	in the cM positions on a single scaffold (like scaffold385), these differences are likely do to low resolution in these regions (or by including paternal markers). 
	They were used to get the general idea for where this scaffold was in cM position.  
	###########################################################################################################################################################

	2) Order scaffolds

	#########################################
	### Example output of ordering        ###
	#########################################

	Chrom	Chrom(Numeric)	ChromStart	ChromEnd	Scaffold	ScaffStart	ScaffEnd	ScaffLen	Orientation	Rearrange	Chimera	iChimera	Final Chrom	Reversed_Order	Region cM	Distance_Between	Notes
	CM007935.1	1	0.0019223525	0.0027564318	scaffold994	0.7592665905	0.9981738192	30150	-	0.0001572499	NA	I	1				
	CM007935.1	1	0.0063087848	0.0069834937	scaffold1415	0.1594524185	0.4411625271	17279	+	0.0001784199	NA	NA	1				
	CM007935.1	1	0.0080583368	0.0092044536	scaffold1147	0.4237573448	0.6354572939	21065	+	0.0002473257	NA	I	1				
	CM007935.1	1	0.0099916572	0.0105446117	scaffold2133	0.7900124102	1	8104	-	0.0001620211	NA	I	1				
	CM007935.1	1	0.0106932027	0.0109112178	scaffold2803	0.1988364534	0.4887062628	7229	-	0.0001130955	NA	NA	1				
	CM007935.1	1	0.0191827868	0.0201808428	scaffold1619	0.5490951184	0.9264609176	31509	-	0.0001614085	1:12	NA	1				
	CM007935.1	1	0.0260664148	0.0287153941	scaffold742	0.2727727929	0.6440747332	48169	-	0.0002409641	NA	NA	1				
	CM007935.1	1	0.0316685531	0.0318296199	scaffold3831	0.1487557979	0.3281152062	5417	+	5.49E-05	NA	NA	1				
	CM007935.1	1	0.0357071579	0.0428257772	scaffold385	8.99E-07	0.667898231	201808	+	0.0007315511	NA	NA	1			
	CM007936.1	2	0.3457139658	0.3471273818	scaffold1455	0.4675817154	0.8436789993	68150	+	0.0001374577	NA	NA	3	1	26 cM
	CM007936.1	2	0.3602139501	0.381248708	scaffold119	0.5601776509	0.9062114422	616355	+	0.0048513555	NA	I	3	2	
	CM007936.1	2	0.3797827539	0.4125393885	scaffold62	0.255417055	0.6719510617	626485	-	0.0142505016	NA	NA	3	3	
	CM007936.1	2	0.4285347604	0.4349592285	scaffold500	0.045762991	0.7407422658	336694	-	0.0005481228	NA	NA	3	4	
	CM007936.1	2	0.43615008	0.4797504063	scaffold54	0.4913659068	0.949280143	1335148	-	0.0043173295	8:2	NA	3	5	
	CM007936.1	2	0.5461925853	0.5648560284	scaffold24	0.6241749856	0.7983692907	957133	+	0.0012298661	NA	I	3	6	0 cM
	CM007936.1	2	0.6185531892	0.631392439	scaffold6	0.3706211352	0.493365159	360039	-	0.0011059787	NA	NA	3		26 cM
	CM007936.1	2	0.6661483401	0.6879992573	scaffold272	0.3826955772	0.8880203198	776232	-	0.0013049004	NA	NA	3		

	##############################################################################################################################################################
	###Only the ordered scaffolds were copied to a new spreadsheet or sheet within the spreadsheet.  Other columns were added.  The Reversed_Order column shows when the genetic map 
	reversed the order of the scaffolds relative to the reference chromosome.  This order change needs to be noted so that the scaffold orientation can be reversed in agreement with
	the genetic map.  The numbering system starts from 1 and goes to the end of the inversion.  If there are multiple inversions in a row, just start from one again.
	The same columns should be used so the following scripts will work.  The final chromosome number should be assigned by you because multiple reference chromosomes may make up
	the final chromosome.
	##############################################################################################################################################################

###################################################
##### Comparing Reference Genome Orders     #######
###################################################
###################################################
##### If multiple reference genomes were used #####
##### to identify synteny and generate orders, ####
##### this script may be useful in comparing ######
##### them.                                  ######
###################################################
###################################################

	1) Combine order from different genomes (if you do not have two comparisons, to get the same format, you could use one file twice)

		usage: Compare_Genome_Assemblies_version_1.0.py [-h] -csv1 CSV1 -csv2 CSV2
				                                [-chrom1 CHROM1]

		A script to compare genome assemblies at the scaffold placement stage. The
		input will be .csv files from a spreadsheet program.

		optional arguments:
		  -h, --help      show this help message and exit
		  -csv1 CSV1      The location of the first csv file.
		  -csv2 CSV2      The location of the second csv file.
		  -chrom1 CHROM1  The chromosome from the first csv file to output.  ###Not used###

		###Example
		python Compare_Genome_Assemblies_version_1.0.py -csv1 PenUltimate_Genome_Scaffolding_Rainbow_Trout_Genome.csv -csv2 \
		PenUltimate_Genome_Scaffolding_Atlantic_Salmon_Genome.csv > Combining_RainbowTrout_and_AtlanticSalmon_PenUltimate_Genome_Scaffoldings.txt

	2) Manually compare orders between the reference genome in spreadsheet program 

	#################################################
	### Example output, header was manually added ###
	#################################################


	Example 1
				Rainbow Trout Tenome                           |             Atlantic Salmon Genome
	Scaffolds	Chr	FinChr	Orien	Order	ROri	Chimer	iChimer	Chr	FChr	Orie	Order	ROri	Chimer	iChimer Manual cM position
	scaffold994	1	1	-	1	NA	NA	I	NA	NA	NA	NA	NA	NA	NA
	scaffold1415	1	1	+	2	NA	NA	NA	NA	NA	NA	NA	NA	NA	NA
	scaffold1147	1	1	+	3	NA	NA	I	NA	NA	NA	NA	NA	NA	NA
	scaffold2133	1	1	-	4	NA	NA	I	NA	NA	NA	NA	NA	NA	NA
	scaffold2803	1	1	-	5	NA	NA	NA	NA	NA	NA	NA	NA	NA	NA
	scaffold1619	1	1	-	6	NA	1:12	NA	16	25	+	23	23	NA	NA
	scaffold742	1	1	-	7	NA	NA	NA	16	25	+	24	24	NA	NA
	scaffold3831	1	1	+	8	NA	NA	NA	NA	NA	NA	NA	NA	NA	NA
	scaffold385	1	1	+	9	NA	NA	NA	16	25	-	22	22	NA	NA
	scaffold1816	1	1	+	10	NA	NA	I	16	25	-	21	21	NA	NA

	Example 2

	scaffold531	24	26	-	50	NA	NA	NA	9	15	-	21	21	NA	I	120 cm
	scaffold1021	24	26	-	51	NA	NA	NA	9	15	-	23	23	NA	NA	120 cm
	scaffold978	24	26	-	52	NA	NA	I	9	15	-	22	22	NA	NA	120 cm
	scaffold1041	24	26	-	53	NA	NA	NA	9	15	-	24	24	NA	NA	119 cm
	scaffold2501	24	26	-	54	NA	NA	I	NA	NA	NA	NA	NA	NA	NA	119 cm
	scaffold510	24	26	-	55	NA	NA	NA	9	15	-	25	25	NA	I	119 cm
	scaffold1224	24	26	-	56	NA	NA	NA	9	15	+	30	30	NA	NA	121 cm
	scaffold844	24	26	-	57	NA	24:27	NA	9	15	-	28	28	9:20	NA	120 cm
	scaffold1190	24	26	+	58	NA	NA	NA	9	15	+	26	26	NA	NA	119 cm
	scaffold573	24	26	+	59	NA	NA	NA	9	15	+	27	27	NA	NA	120 cm
	scaffold999	24	26	-	60	NA	NA	NA	9	15	-	29	29	NA	NA	123 cm

	Example 3
	
	scaffold199	19	28	-	24	NA	19:21	I	1	1	+	19	NA	1:7	NA	86.92 cm
	scaffold1143	19	28	-	28	NA	19:14:16	NA	1	1	+	15	NA	NA	NA	87.37 cm
	scaffold760	19	28	+	25	NA	NA	NA	1	1	-	16	NA	NA	NA	87.83 cm
	scaffold691	19	28	-	26	NA	NA	NA	1	1	+	17	NA	NA	NA	88 cm
	scaffold374	19	28	+	27	NA	NA	NA	1	1	-	14	NA	NA	NA	89 cm
	scaffold615	19	28	+	29	NA	NA	NA	1	1	-	12	NA	NA	I	91.42 cm


	#############################################################################################################################
	###In this example scaffold994 is found in the first csv, but not in the second csv (hence the NA in all of the fields).  For scaffold742
	the order in the first csv is the 7th position and in the second csv it is in the 24th position.  Where the orders were discordant, the genetic
	map order was used without regard to the synteny information.  In example 1, the order from both the Rainbow trout and Atlantic salmon
	are fairly similar and so nothing was changed (there was a change in position from scaffold1619, but changing this would cause the same problem
	in the rainbow trout comparison and the genetic map data was not fine-scale enough to help in this determination, so it was left).
	In example 2, the order is different between the rainbow trout and the Atlantic salmon orders, this time the cM positions were added manual from
	the output from Integrate_Synteny_Map_and_Names.py.  In this case, there might be enough information to change the order, but it depends on
	the quality of the genetic map you are using.  In our case, we didn't change the order because these small differences in cM position were common.
	For example 3, there was sufficient genetic map information that contradicted the synteny information to change the order.
	#############################################################################################################################

	3) Scaffolds with chimeras (internal or regular) were manually inspected using R.  I was looking at the file output from the 
	Clean_Combined_Genetic_Map_Info_version_1.0.py script (after the first filtering).  For these inspections, break points were identified based on the synteny.
	These break points were manually added to the file (see below).

		###In Rstudio:
		###Load Libraries
		library("ggplot2")
		library("plyr")

		###Load output from Clean_Combined_Genetic_Map_Info_version_1.0_Ssal.py 
		LG <- read.table("Otsh_Ssal_Step4_smax_0.1_cmax_0.01_minl_0.125_minal_3500.txt", header=TRUE, sep="\t")
		###Rename Chromosomes (Replace CM007935.1 with your chromosome 1)
		CHR <- ifelse(LG$chrom == "CM007935.1", 1, LG$chrom)
		LG$chrom <- CHR
		###Plot based on Scaffold
		scaffold = "scaffold10"
		LG1 <- LG[which(LG$scaffold == scaffold),]
		ggplot(data=LG1, aes(x=Start..scaffold., y=Start..Chrom., colour=factor(chrom))) + geom_point() + theme(panel.background = element_blank())

	4) The following columns were manually added to the comparison: Notes, Final_Orientation, Useable start, and Useable end 

	###Example
	Scaffolds	Chr	FChr	Orie	Order	ROri	Chimer	iChimer	Chr	FChr	Ori	Order	ROri	Chim	iChimer	Notes	FOrien	Ustart	Uend
	scaffold994	1	1	-	1	NA	NA	I	NA	NA	NA	NA	NA	NA	NA		-	0	1
	scaffold1415	1	1	+	2	NA	NA	NA	NA	NA	NA	NA	NA	NA	NA		+		
	scaffold1147	1	1	+	3	NA	NA	I	NA	NA	NA	NA	NA	NA	NA		+	0	1
	scaffold2133	1	1	-	4	NA	NA	I	NA	NA	NA	NA	NA	NA	NA		-	0	1
	scaffold1619	1	1	-	6	NA	1:12	NA	16	25	+	23	23	NA	NA		-	0.5	1
	scaffold24	2	3	+	6	6	NA	I	10	17	+	5	5	NA	NA		-
	scaffold15328	2	3	-	5	5	8:2	NA	10	17	-	4	4	10:15	NA		+
	scaffold500	2	3	-	4	4	NA	NA	10	17	-	3	3	NA	NA		+
	scaffold62	2	3	-	3	3	NA	NA	10	17	-	2	2	NA	NA		+
	scaffold119	2	3	+	2	2	NA	I	10	17	+	1	1	NA	NA		-


	###These columns will need to be added.  The Notes field can be empty. The Final_Orientation was determined by the orientation relative to the reference genomes, 
	but was reversed if the order was reversed relative to the reference.  This is where you should actually change the order of the scaffold and reverse the orientation
	if it was supposed to be reversed (example: scaffold24-119). The Useable start was added for scaffolds that had evidence of chimerism and was determined based on 
	the manual inspection of the chimeric scaffolds in R.  If there was no evidence of chimerism, then this field was left empty.  The Useable_end was determined the same way as
	the Useable_start.  These values represent the portions of the scaffold that are supported with synteny and genetic markers.

###################################################
##### Spliting Chimeras                     #######
###################################################
###################################################
##### Chimera scaffolds were split based on #######
##### the useable start/end data.           #######
###################################################

	1) Split the scaffolds in the original fasta file based on chimeric data, and replace scaffold names reflecting the split scaffolds
	   (a newer version was included here than what was originally used--the difference is that it removes N's from the beginning and ends of split
	   chimeras)

		usage: Chimera_Scaffolds_2_Scaffolds_ver1.0.py [-h] -file FILE -fasta FASTA
				                               [-newFile NEWFILE]
				                               [-minLen MINLEN]

		A script to convert known chimeric scaffolds to multiple scaffolds and
		generate statistics regarding the scaffolds

		optional arguments:
		  -h, --help        show this help message and exit
		  -file FILE        The location of the final scaffold ordering file
		  -fasta FASTA      The fasta file with the scaffold sequences
		  -newFile NEWFILE  The location and name of the final scaffold ordering file
				    with the new scaffold names, default=NA
		  -minLen MINLEN    The minimum length of a scaffold for it to be returned,
				    default=1000
	
		###Example
		python Chimera_Scaffolds_2_Scaffolds.py -file Final_Order_Otsh_Comined_Synteny_From_Ssal_and_Omyk_Added_Blast_Synteny.csv  \
		-fasta chinook_genome_assembly_scaffolds.fasta -minLen 1000 -newFile \
		Final_Order_Otsh_Comined_Synteny_From_Ssal_and_Omyk_Added_Blast_Synteny_with_New_Scaffolds.csv > \
		Otsh_sspace_version_genome_assembly_scaffolds_chimeras_split.fasta

###################################################
##### Quality Control                       #######
###################################################
###################################################
##### The genetic maps are analyzed one last ######
##### time to make sure eveything still looks #####
##### good.		                     ######
###################################################

	1) Align genetic maps to the new scaffolds (see blast documentation)

		makeblastdb -dbtype nucl -in Otsh_sspace_version_genome_assembly_scaffolds_chimeras_split.fasta

		blastn -task megablast -db Otsh_sspace_version_genome_assembly_scaffolds_chimeras_split.fasta -query McKinney_et_al_2015_Female_Map.fasta \
		-out McKinney_Female_Map_vs_split_sspaceScaffolds.aln -outfmt 6 -max_hsps 2 -max_target_seqs 4 -evalue 0.01 -num_threads 8

	2) Filter the alignments

		python Filter_Alignments_Blast_Fmt6_ver1.0.py -aln_file ./alignments/McKinney_Female_Map_vs_split_sspaceScaffolds.aln \
		-min_per 94 -min_aln 90 -min_dif 0 -random on > McKinney_Female_Map_vs_split_sspaceScaffolds_filtered_minper94_minaln90_mindif0_rand.aln

	3) Evaluate the scaffold order and orientations based on the genetic markers

		usage: Final_QC_Genome_Assembly.py [-h] -file FILE -aln ALN -fasta FASTA -map
				                   MAP [-check CHECK]

		A script to double check the order and orientation of the scaffolds of an
		order using the genetic map

		optional arguments:
		  -h, --help    show this help message and exit
		  -file FILE    The location of the final scaffold ordering file ##Tab-delimited##
		  -aln ALN      The location of the alignment file between genetic markers and
				the scaffolds
		  -fasta FASTA  The location of the fasta file with the scaffold sequences
		  -map MAP      The location of the map file with the genetic map information
		  -check CHECK  Check for scaffolds that did not have synteny. default:NA,
				alternative: Number of matching markers that are needed for
				scaffold to be reported

		###Examples
		python Final_QC_Genome_Assembly.py -file Final_Order_Otsh_Comined_Synteny_From_Ssal_and_Omyk_Added_Blast_Synteny_with_New_Scaffolds.csv -aln \
		 McKinney_Female_Map_vs_split_sspaceScaffolds_filtered_minper94_minaln90_mindif0_rand.aln -fasta \
		./scaffolds/Otsh_sspace_version_genome_assembly_scaffolds_chimeras_split.fasta -map McKinney_Female_Map_vs_Otsh_sspaceScaffolds_w_OT.txt \
		> Final_QC_Otsh_Sspace_Chimeras_Split_version_1.0.txt

		python Final_QC_Genome_Assembly.py -file Final_Order_Otsh_Comined_Synteny_From_Ssal_and_Omyk_Added_Blast_Synteny.csv -aln\
		 McKinney_Female_Map_vs_split_sspaceScaffolds_filtered_minper94_minaln90_mindif0_rand.aln -fasta \
		./scaffolds/Otsh_sspace_version_genome_assembly_scaffolds_chimeras_split.fasta -map McKinney_Female_Map_vs_Otsh_sspaceScaffolds_w_OT.txt \
		-check 3 > Final_QC_Otsh_Sspace_Chimeras_Split_w_extra_scaffolds_version_check3_1.0.txt

		#####################################
		####Example File (final format) #####
		####                            #####
		####Please copy and paste to a   ####
		####spreadsheet.                #####
		#####################################

	Scaffolds	Chrom(Number)	FinalChrom	Orientation	Order	ReverseOrientation	Chimer	iChimer	Chrom(Number)	FinalChrom	Orientation	Order	ReverseOrientation	Chimer	iChimer	Notes	Final_Orientation	Useable start	Useable end	Old Scaffold Name	McKinney LG	cM (Scaff start -> end)
	scaffold994	1	1	-	1	NA	NA	I	NA	NA	NA	NA	NA	NA	NA		-	0	1	scaffold994	Ots06	4.29,4.29
	scaffold1415	1	1	+	2	NA	NA	NA	NA	NA	NA	NA	NA	NA	NA		+	0	1	scaffold1415	Ots06	4.04,4.42
	scaffold1147	1	1	+	3	NA	NA	I	NA	NA	NA	NA	NA	NA	NA		+	0	1	scaffold1147	Ots06	4.42
	scaffold2133	1	1	-	4	NA	NA	I	NA	NA	NA	NA	NA	NA	NA		-	0	1	scaffold2133	Ots06	1.57
	scaffold2803	1	1	-	5	NA	NA	NA	NA	NA	NA	NA	NA	NA	NA		-	0	1	scaffold2803	Ots06	5.02,1.43,2.09
	scaffold3363	1	1	+	5a	NA	NA	NA	NA	NA	NA	NA	NA	NA	NA	Added+	+	0	1	scaffold3363	Ots06	4.42
	scaffold15863	1	1	-	6	NA	1:12	NA	16	25	+	23	23	NA	NA		-	0	1	scaffold1619	Ots06	2.09
	scaffold742	1	1	-	7	NA	NA	NA	16	25	+	24	24	NA	NA		-	0	1	scaffold742	Ots06	4.29,2.09
	scaffold3831	1	1	+	8	NA	NA	NA	NA	NA	NA	NA	NA	NA	NA		+	0	1	scaffold3831	Ots06	2.09
	scaffold385	1	1	+	9	NA	NA	NA	16	25	-	22	22	NA	NA		+	0	1	scaffold385	Ots06	2.1,1.57,4.04,0,4.04,4.04
	scaffold929	1	1	+	9a	NA	NA	NA	NA	NA	NA	NA	NA	NA	NA	Added+	+	0	1	scaffold929	Ots06	4.04
	scaffold1816	1	1	+	10	NA	NA	I	16	25	-	21	21	NA	NA		+	0	1	scaffold1816	Ots06	4.42
	scaffold845	1	1	-	11	NA	NA	NA	16	25	+	20	20	NA	NA		-	0	1	scaffold845	Ots06	2.09,4.72
	scaffold1367	1	1	-	12	NA	NA	NA	NA	NA	NA	NA	NA	NA	NA		-	0	1	scaffold1367	Ots06	4.04
	scaffold15389	1	1	+	13	NA	1:4	I	23	2	+	15	15	NA	NA	Chimera	+	0	1	scaffold184	Ots06	4.42
	scaffold1157	1	1	+	14	NA	NA	NA	16	25	-	19	19	NA	NA		+	0	1	scaffold1157	Ots06	1.92,4.42
	scaffold842	1	1	-	15	NA	NA	I	NA	NA	NA	NA	NA	NA	NA		-	0	1	scaffold842	Ots06	2,4.42,4.42,1.57,2.09,1.83
	scaffold15607	1	1	+	16	NA	1:12	NA	16	25	-	18	18	NA	NA		+	0	1	scaffold677	Ots06	1.57,4.94
	scaffold758	1	1	-	17	NA	NA	NA	16	25	+	17	17	NA	NA		-	0	1	scaffold758	Ots06	3.04,3.04

		
		###################################################################################################################################################
		###This information can be pasted into a spreadsheet after the ordering file and then can be manually inspected for the order of markers
		###The first column of this file is the numeric chromosome, the second is the linkage group, the third is the scaffold, and the fourth is an ordered (relative
		###to the scaffold) list of aligned markers
		###################################################################################################################################################
		
###################################################
##### Output Files                          #######
###################################################
###################################################
##### These scripts are used to output the  #######
##### order to agp files and fasta files.   #######
###################################################
	
	1) Output the AGP and fasta file for ordered scaffolds

		usage: Output_Genome_AGP_version1.3.py [-h] -file FILE -fasta FASTA
				                       [-output OUTPUT] [-species SPECIES]
				                       [-name NAME] [-taxid TAXID]
				                       [-date DATE]

		A script to return an AGP file and/or the genome sequence

		optional arguments:
		  -h, --help        show this help message and exit
		  -file FILE        The location of the final scaffold ordering file
		  -fasta FASTA      The fasta file with the scaffold sequences
		  -output OUTPUT    The format which should be output, default: agp, optional:
				    fasta
		  -species SPECIES  The species name, default: Oncorhynchus tshawytscha
		  -name NAME        The name of the assembly, default: Otsh_ver1.0
		  -taxid TAXID      The NCBI taxonomy id of the species, default: 74940
		  -date DATE        The date of the assembly, default: 15-September-2017

		###Examples
		python Output_Genome_AGP_version1.3.py -file Final_Order_Otsh Comined_Synteny_From_Ssal_and_Omyk_Added_Blast_Synteny_with_New_Scaffolds.csv -fasta \
		Otsh_sspace_version_genome_assembly_scaffolds_chimeras_split.fasta -output agp -date 30-October-2017 > Otsh_ver1.0.agp

		python Output_Genome_AGP_version1.3.py -file Final_Order_Otsh_Comined_Synteny_From_Ssal_and_Omyk_Added_Blast_Synteny_with_New_Scaffolds.csv -fasta \
		Otsh_sspace_version_genome_assembly_scaffolds_chimeras_split.fasta -output fasta -date 30-October-2017 > Otsh_ver1.0.fasta

	2) Output the unmapped scaffolds

		usage: Output_Unmapped_Genome_AGP_version1.3.py [-h] -file FILE -fasta FASTA
				                                [-output OUTPUT]
				                                [-species SPECIES]
				                                [-name NAME] [-taxid TAXID]
				                                [-date DATE]

		A script to return an AGP file and/or the genome sequence

		optional arguments:
		  -h, --help        show this help message and exit
		  -file FILE        The location of the final scaffold ordering file
		  -fasta FASTA      The fasta file with the scaffold sequences
		  -output OUTPUT    The format which should be output, default: agp, optional:
				    fasta
		  -species SPECIES  The species name, default: Oncorhynchus tshawytscha
		  -name NAME        The name of the assembly, default: Otsh_ver1.0
		  -taxid TAXID      The NCBI taxonomy id of the species, default: 74940
		  -date DATE        The date of the assembly, default: 15-September-2017

		###Example
		python Output_Unmapped_Genome_AGP_version1.3.py -file Final_Order_Otsh_Comined_Synteny_From_Ssal_and_Omyk_Added_Blast_Synteny_with_New_Scaffolds.csv -fasta \
		Otsh_sspace_version_genome_assembly_scaffolds_chimeras_split.fasta -output agp -date 30-October-2017 > Otsh_ver1.0_Unmapped.agp

#################################################################################################################################################
#################################################################################################################################################
### Miscellaneous Scripts #######################################################################################################################

###########################################
###########################################
### Finding Mate-pair Distances ###########
###########################################
###########################################
### This part was done to estimate ########
### the distance between mate-pair ########
### libraries.  This information   ########
### is used by ALLPATHS-LG.        ########
###                                ########
### Alignment of the first 1000    ########
### reads of the mate-pair libraries ######
### to the coho genome to find the ########
### average distance between mate-pair ####
### libraries.  This was done to   ########
### compare against the Chinook    ########
### dataset that didn't do well    ########
### in an assembly.                ########
###########################################

	1) First a subset was taken from the fastq files of each mate-pair library fastq file (please refer to the gzip and head documentation)

		gzip -cd name | head -4000 > output

	2) Convert fastq files to fasta file

		Usage:
			    Convert_Fastq_2_Fasta.pl -fastq_file file_name > Output_file.txt

			    This script is used to convert a standard fastq file to fasta format

		Options:
			    -fastq_file    the fastq file to convert (accepts .gz)

		###Example:
		perl Convert_fastq_2_fasta.pl -fastq_file input.fastq.gz > output.fasta

	3) Align fasta to genome (please see blast documentation)

		blastn -task megablast -db coho_genome_ver_1_1 -query matepair3KB_1.fasta -out Coho_Genome_vs_matepair3KB_1.aln -max_target_seqs 10 -num_threads 10 -outfmt 6

	4) Find distribution of the mate-pairs

		Usage:
			    Find_Average_Distance_of_Mate_Pair.pl -aln1 file_name -aln2 file_name > Output_file.txt

			    This script is used to find the average distance between mate-pairs

		Options:
			    -aln1    the first alignment file (in blastn format #6)
			    -aln2    the second alignment file (in blastn format #6)

		###Example:
		perl Find_Average_Distance_of_Mate_Pair.pl -aln1 file_name.p1.aln -aln2 file_name.p2.aln > Output_file.txt

	5) The output file was opened in a spreadsheet program (Libreoffice calc).  The average was calculated for a subset of the alignments.  The first 100-200 alignments were removed since the
	distance between mate-pairs was much lower than expected and they lowered the average insert length.  The inflection point (when plotting the ordered insert length) correlated well with the
	expected insert length.

###########################################
###########################################
### Genome Alignment Comparison ###########
###########################################
###########################################
### This part is used to align two ########
### genomes together and visual.   ########
###########################################

	1) Create Blast database (see above)
	2) Align Genomes together (please refer to the blast documentation)

		###Example:
		blastn -task megablast -db GCF_002021735.1_Okis_V1_genomic.fa -query Otsh_ver1.0.fasta -out Otsh_ver1.0_vs_Okis_ver1.0NCBI.aln \
		-evalue 0.0001 -max_target_seqs 3 -max_hsps 20000 -outfmt 6 -num_threads 4 -word_size 40 -perc_identity 90 

	3) Filter Alignments 

		usage: Compare_Genome_2_Other_Genome_blastfmt6_ver1.0.py [-h] -aln ALN -qfasta
				                                         QFASTA -sfasta SFASTA
				                                         [-smax SMAX]
				                                         [-cmax CMAX]
				                                         [-minl MINL]
				                                         [-minal MINAL]

		A script to filter non-linear global alignments from blast alignments (outfmt
		6)

		optional arguments:
		  -h, --help      show this help message and exit
		  -aln ALN        The location of an alignment file with a genome aligned to
				  another genome (blast outfmt 6)
		  -qfasta QFASTA  The location of a fasta file with the query scaffolds for
				  sizes
		  -sfasta SFASTA  The location of a fasta file with the query scaffolds for
				  sizes
		  -smax SMAX      The maximum distance a linear alignment can be apart (in
				  fraction of query), default:0.01
		  -cmax CMAX      The maximum distance a linear alignment can be apart (in
				  fraction of subject), default:0.01
		  -minl MINL      The minimum length (in fraction of query) that a linear
				  alignment can be to be retained, default:0.1
		  -minal MINAL    The minimum actual length that a linear alignment can be to
				  be retained, default:20000
		###Example:
		 python Compare_Genome_2_Other_Genome_blastfmt6_ver1.0.py -aln Otsh_ver1.0_vs_Okis_ver1.0NCBI.aln -qfasta Otsh_ver1.0.fasta \
		-sfasta GCF_002021735.1_Okis_V1_genomic.fa -minl 0.01 -minal 500000 > Otsh_ver1.0_vs_Okis_ver1.0NCBI_Filtered_minl_0.01_minal_500000.aln 

	4) R script to visualize

		setwd("~/Desktop/Documents/Chinook_Genome_Assembly/Analyses/")
		library("ggplot2")
		library("plyr")
		library("gridExtra")
		###Read in file
		ALNcoho <- read.table("Genome_Alignments/alignments/Otsh_ver1.0_vs_Okis_ver1.0NCBI_Filtered_minl_0.01_minal_500000.aln", header=TRUE, sep="\t")
		###Replace names
		CHR <- ifelse(ALNcoho$Query == "Chr1", 1, ALNcoho$Query)
		ALNcoho$Query <- CHR
		CHR <- ifelse(ALNcoho$Subject == "NC_034174.1", 1, ALNcoho$Subject)
		ALNcoho$Subject <- CHR
		###If multiple species were included
		ALNcoho$Species <- "Coho"
		###Combine Datasets
		ALN <- rbind(ALNcoho)
		###Scatter Plot all Chromosomes
		ALN$QueryXColumn <- ALN$Query + ALN$Start.PercentQueryLength
		ALN$SubjectYColumn <- ALN$Subject + ALN$Start.PercentSubjectLength
		ggplot(data=ALN, aes(x=QueryXColumn, y=SubjectYColumn, color=ALN$Species)) + geom_point(size=0.1, alpha = 1) + theme(panel.grid.minor = element_line(colour="white", size=0.5), legend.title=element_blank(), legend.background = element_rect()) +
		  scale_y_continuous(breaks = seq(1, 30, 2), limits = c(1, 30)) + scale_x_continuous(breaks = seq(1, 34, 2), limits = c(1,34))


###########################################
###########################################
### Symap Analyses (orientation  ##########
### and percent identity)         #########
###########################################
###########################################
### This part is used to analyze   ########
### the output from symap            ######
###########################################

	1) Filter the mummer output from symap (please refer to the symap, ls, and xargs documentation)

		usage: Compare_Genome_2_Other_Genome_Symap_ver1.0.py [-h] -aln ALN
				                                     [-smax SMAX] [-cmax CMAX]
				                                     [-minl MINL]
				                                     [-minal MINAL]
				                                     [-refresh REFRESH]

		A script to filter non-linear global alignments from symap alignments (nucmer
		output)

		optional arguments:
		  -h, --help        show this help message and exit
		  -aln ALN          The location of an alignment file with a genome aligned to
				    another genome (nucmer output)
		  -smax SMAX        The maximum distance a linear alignment can be apart (in
				    fraction of query), default:0.01
		  -cmax CMAX        The maximum distance a linear alignment can be apart (in
				    fraction of subject), default:0.01
		  -minl MINL        The minimum length (in fraction of query) that a linear
				    alignment can be to be retained, default:0.1
		  -minal MINAL      The minimum actual length that a linear alignment can be
				    to be retained, default:20000
		  -refresh REFRESH  The number of alignments to look at before clearing the
				    data starting again, default:20000

		###Example:
		ls ./anchors/pseudo_pseudo/*.mum | xargs -I @@ -P 10 sh -c 'python ../../Compare_Genome_2_Other_Genome_Symap_ver1.0.py -aln @@ -minl 0 -minal 2000 \
		-refresh 40000 > @@.filtered.minl0.minal2000.refresh.40000.txt'

	2) Concatenate the filtered alignment files
	3) Percent identity (output in a format mostly suitable for circos, though you may need to change the last window to match the chromosome length)

		usage: Analyze_Symap_Linear_Alignments.py [-h] -aln ALN -block BLOCK
				                          [-window WINDOW] [-minsize MINSIZE]

		A script to look for the percent identity of alignments in windows and output
		in circos format

		optional arguments:
		  -h, --help        show this help message and exit
		  -aln ALN          The location of an alignment file with a genome aligned to
				    another genome (processed nucmer output)
		  -block BLOCK      The location of a block file produced from Symap with a
				    genome aligned to another genome (processed nucmer output)
		  -window WINDOW    The window size to find the weighted average percent id,
				    default: 1000000 (The window size cannot be shorter than
				    the longest alignment
		  -minsize MINSIZE  The minimum block size (should be the same as defined in
				    circos plot) default: 2000000, default: 2000000

		###Example:
		python Analyze_Symap_Linear_Alignments.py -aln Otsh_m_vs_m2.filtered.min0.minal2000.refresh40000.txt -block SymapData/results/blocks > \
		Otsh_ver_1.0.anchors.min0.minal2000.refresh40000.txt	

	4) Find block orientation (the output is a file with the counts of positive and negative orientations in the blocks)

		usage: Analyze_Symap_Block_Orientation.py [-h] -aln ALN -block BLOCK

		A script to look for the percent identity of alignments in windows and output
		in circos format ###This is a typo, it looks for block orientation information

		optional arguments:
		  -h, --help    show this help message and exit
		  -aln ALN      The location of an alignment file with a genome aligned to
				another genome (processed nucmer output)
		  -block BLOCK  The location of a block file produced from Symap with a genome
				aligned to another genome (processed nucmer output)

		###Example: 
		python Analyze_Symap_Block_Orientation.py -aln Otsh_m_vs_m2.filtered.min0.minal2000.refresh40000.txt -block blocks \
		> Otsh_ver1.0_blockOrientation.txt

###########################################
###########################################
### Percent Repeats               #########
###########################################
###########################################
### This part is used to analyze   ########
### the output from Repeatmasker     ######
### with repeats masked with X's     ######
###########################################

		1) Run repeatmasker and output the fasta file with X's (so that N's from the assembly are not included)

		2) Find percent repeats in windows:

			usage: Percent_Repeat_Genome_Fasta.py [-h] -fasta FASTA [-window WINDOW]

			A script to look for the percent of repetitive sequence within a region of the
			genome (specified by window size)

			optional arguments:
			  -h, --help      show this help message and exit
			  -fasta FASTA    The location of the fasta file
			  -window WINDOW  The size of the window to find the average percent of
					  repetitive sequences in, default:1000000

		###Example:
		python Percent_Repeat_Genome_Fasta.py -fasta repeatmasked-with_X's -window 1000000
