# Supplementary material for: Chinook salmon (Oncorhynchus tshawytscha) genome and transcriptome
Source: PLoS One. 2018 Apr 5;13(4):e0195461. doi: 10.1371/journal.pone.0195461 (PMC5886536; doi:10.1371/journal.pone.0195461)
Supplement: S1 File — To view the contents of this folder, please unzip and untar the file. The readme.txt file has a comprehensive description of how to use these scripts and finer detail on the methodology of placing scaffolds onto chromosomes. (TAR) [file pone.0195461.s002.tar › Scripts.Otsh.v1.0/Linear_Alignments_v1_1.py]

##########################################################
### Import Necessary Modules

import argparse		               #provides options at the command line
import sys		               #take command line arguments and uses it in the script
import gzip		               #allows gzipped files to be read
import re		               #allows regular expressions to be used
import textwrap		               #allows the use of textwrapping for long sequences
from collections import defaultdict
import operator

"""
This script is meant to be called from another script.  It retains alignments or anything with the proper format that are linear in their progression.
"""
sort = {}
lengths = {}

def linearAlignments(input_string, maximum_scaff_diff, maximum_chrom_diff, minimum_length, minimum_total_length):      
	positions = input_string.split(",")
	##################
	##################
	###First put into a hash to sort everything later
	sort.clear()
	for pos in positions:
		psstart, psend, pcstart, pcend, scaf_len = pos.split("\t")
		if float(psstart) in sort:
		        if float(pcstart) in sort[float(psstart)]:
				sort[float(psstart)][float(pcstart)] += ",{}\t{}\t{}\t{}\t{}".format(psstart,psend,pcstart,pcend,scaf_len)
		        else:
				sort[float(psstart)][float(pcstart)] = "{}\t{}\t{}\t{}\t{}".format(psstart,psend,pcstart,pcend,scaf_len)
		else:
			sort[float(psstart)] = {}
			sort[float(psstart)][float(pcstart)] = "{}\t{}\t{}\t{}\t{}".format(psstart,psend,pcstart,pcend,scaf_len)

	##################
	##################
	###Sort by scaffold and chromosome position, then start creating linear alignments within a max distance set above
	###If an alignment could go to multiple linear alignments, it goes to the best, but if there are two "best," then it doesn't go to any linear alignments.
	len_count = 1
	final_list = "NA"
	lengths.clear()
	len_count = linear(False, len_count, maximum_scaff_diff, maximum_chrom_diff)
	final_list = finallist(final_list, minimum_length, minimum_total_length, "+")
	lengths.clear()
	len_count = linear(True, len_count, maximum_scaff_diff, maximum_chrom_diff)
	final_list = finallist(final_list, minimum_length, minimum_total_length, "-")
	return (final_list)

def linear(d, l, msd, mcd):
	direction = d
	len_count = l
	maximum_scaff_diff = msd
	maximum_chrom_diff = mcd
	for scaffoldStart in sorted(sort, key=float):
		for chromStart in sorted(sort[scaffoldStart], key=float, reverse=direction):
			multiple = sort[scaffoldStart][chromStart].split(",")
			for mul in multiple:
				(tpsstart,tpsend,tpcstart,tpcend,tscaf_len) = mul.split("\t")
				start_new = 0
				best_distance = "NA"
				best_count = 0
				for ls in lengths:
					all_lengths = lengths[ls].split(",")
					(lpsstart,lpsend,lpcstart,lpcend,lpscaff_len) = all_lengths[-1].split("\t")
					distance_between_scaf = float(tpsstart) - float(lpsend)
					distance_between_chr = float(tpcstart) - float(lpcend)
					if direction: ###Reverse direction/orientation
						 distance_between_chr = float(lpcstart) - float(tpcend)
					if float(distance_between_scaf) >= 0 and float(distance_between_chr) >= 0 and float(distance_between_scaf) <= float(maximum_scaff_diff) and float(distance_between_chr) <= float(maximum_chrom_diff):
						if best_distance == "NA":
							best_distance = float(distance_between_scaf) + float(distance_between_chr) 
							best_count = 1
						else:
							if float(best_distance) > float(distance_between_scaf) + float(distance_between_chr):
								best_distance = float(distance_between_scaf) + float(distance_between_chr)
								best_count = 1
							elif float(best_distance) == float(distance_between_scaf) + float(distance_between_chr):
								best_count += 1
				if int(best_count) == 1:
					for ls in lengths:
						all_lengths = lengths[ls].split(",")
						(lpsstart,lpsend,lpcstart,lpcend,lpscaff_len) = all_lengths[-1].split("\t")
						distance_between_scaf = float(tpsstart) - float(lpsend)
						distance_between_chr = float(tpcstart) - float(lpcend)
						if direction: ###Reverse direction/orientation
							 distance_between_chr = float(lpcstart) - float(tpcend)
						if float(distance_between_scaf) >= 0 and float(distance_between_chr) >= 0 and float(distance_between_scaf) <= float(maximum_scaff_diff) and float(distance_between_chr) <= float(maximum_chrom_diff):
							if float(best_distance) == float(distance_between_scaf) + float(distance_between_chr):
								start_new = 1
								lengths[ls] += ",{}\t{}\t{}\t{}\t{}".format(tpsstart,tpsend,tpcstart,tpcend,tscaf_len)
				if start_new == 0:
					lengths[len_count] = "{}\t{}\t{}\t{}\t{}".format(tpsstart,tpsend,tpcstart,tpcend,tscaf_len)
					len_count += 1
	return(len_count)

def finallist(f, m, mtl, o):
	final_list = f
	minimum_length = m
	minimum_total_length = mtl
	orientation = o
	###All of the linear alignments are checked for a minimum length (based on the first sequence, in my case the scaffold vs the genome, the scaffold)
	for ls in lengths:
		temp_lengths = lengths[ls].split(",")
		total_length = 0
		total_nucleotides = 0
		length_start = "NA"
		length_end = "NA"
		chrom_start = "NA"
		chrom_end = "NA"
		for tl in temp_lengths:
			(tlpsstart,tlpsend,tlpcstart,tlpcend,tlscaf_len) = tl.split("\t")
			if length_start == "NA":
				length_start = tlpsstart
				length_end = tlpsend
				chrom_start = tlpcstart
				chrom_end = tlpcend
			else:
				if float(length_start) > float(tlpsstart):
					length_start = tlpsstart
				if float(length_end) < float(tlpsend):
					length_end = tlpsend
				if float(chrom_start) > float(tlpcstart):
					chrom_start = tlpcstart
				if float(chrom_end) < float(tlpcend):
					chrom_end = tlpcend
			total_nucleotides += int(tlscaf_len)
		total_length = float(length_end) - float(length_start)
		if float(total_length) >= float(minimum_length) and int(total_nucleotides) >= int(minimum_total_length):
			if final_list == "NA":
				final_list = "{}\t{}\t{}\t{}\t{}".format(chrom_start, chrom_end, length_start, length_end, orientation)
			else:
				final_list += ",{}\t{}\t{}\t{}\t{}".format(chrom_start, chrom_end, length_start, length_end, orientation)
	return(final_list)


if __name__ == '__main__':
	test = "0.1	0.2	0.1	0.2	12,0.1	0.2	0.2	0.3	8,0.2	0.3	0.3	0.4	9,0.2	0.2	0.5	0.5	11,0.3	0.4	0.4	0.5	22"
	smax_difference = 0.1
	cmax_difference = 0.1
	min_length = 0.2
	min_tot_len = 0

	output = linearAlignments(test, smax_difference, cmax_difference, min_length, min_tot_len)	
	print "{}".format(output)	
