# Supplementary material for: Chinook salmon (Oncorhynchus tshawytscha) genome and transcriptome
Source: PLoS One. 2018 Apr 5;13(4):e0195461. doi: 10.1371/journal.pone.0195461 (PMC5886536; doi:10.1371/journal.pone.0195461)
Supplement: S1 File — To view the contents of this folder, please unzip and untar the file. The readme.txt file has a comprehensive description of how to use these scripts and finer detail on the methodology of placing scaffolds onto chromosomes. (TAR) [file pone.0195461.s002.tar › Scripts.Otsh.v1.0/Fasta_Analysis.py]

##########################################################
### Import Necessary Modules

import argparse		               #provides options at the command line
import sys		               #take command line arguments and uses it in the script
import gzip		               #allows gzipped files to be read
import re		               #allows regular expressions to be used
import textwrap		               #allows the use of textwrapping for long sequences

##########################################################
### Command-line Arguments
parser = argparse.ArgumentParser(description="A general script to get statistics about a fasta or fastq file, retrieve a specific sequence, or filter")
parser.add_argument("-fast_file", help = "The location of the fasta or fastq file (accepts .gz format)", default=sys.stdin, required=True)
parser.add_argument("-file_type", help = "The type of file importing (fasta or fastq), default: fasta", default="fasta")
parser.add_argument("-analysis", help = "The analysis to perform.  Options: stats, seq, filter, default: stats", default="stats")
parser.add_argument("-header", help = "The sequence to retrieve if analysis is set to seq (without > for fasta and @ for fastq, default: NA", default="NA")
parser.add_argument("-min_len", help = "The minimum length of a sequence in order to keep it, default: 0", default=0)
parser.add_argument("-max_len", help = "The max length of a sequence in order to keep it, default: NA", default="NA")
parser.add_argument("-divide", help = "Break the fasta file into different files with a defined number of reads (e.g. 1000 reads per file) (analysis must be set to filtering and will output to automatic files not standard output), default: NA", default= "NA")	
args = parser.parse_args()

#########################################################
### Open file (object-oriented programming)

class OpenFile():
    previous_query = "NA"
    seq_length  = {}
    
    ### Opens the file and either directs it to an appropriate line-reader
    def __init__ (self, filename, fileType):
        if re.search(".gz$", filename):
            self.filename = gzip.open(filename, 'rb')
        else:
            self.filename = open(filename, 'r')             
        if fileType == "fastq":
	    self.readLinesFastq()
        elif fileType == "fasta":
            self.readLinesFasta()

    ### Reads the fasta file and returns statistics on it or returns specific sequences
    def readLinesFasta(self):
        self.header = "NA"
        self.seq = ""
        self.seq_break = 0
        self.file_number = 1
        if args.divide != "NA":
            self.divided_writes = open("{}.{}.fasta".format(args.fast_file, self.file_number), "w")
        for line in self.filename:
            line = line.rstrip('\n')
            if re.search("^\>", line):
                if self.header == "NA":
                    self.header = line[1:]
                else:
                    try:
                        self.seq_length[len(self.seq)] += 1
                    except:
                        self.seq_length[len(self.seq)] = 1
                    if args.analysis == "filter":
                        print_status = self.filtering(len(self.seq))
                        if int(print_status) == 1:
                            if args.divide == "NA":
                                print ">{}\n{}".format(self.header, self.seq)
                            else:
                                if int(self.seq_break) >= int(args.divide):
                                    self.file_number += 1
                                    self.divided_writes = open("{}.{}.fasta".format(args.fast_file, self.file_number), "w")
                                    self.divided_writes.write(">{}\n{}\n".format(self.header, self.seq))
                                    self.seq_break = 1
                                else:
                                    self.divided_writes.write(">{}\n{}\n".format(self.header, self.seq))
                            self.seq_break += 1
                    elif args.analysis == "seq":
                        if args.header != "NA" and self.header == args.header:
                            print ">{}\n{}".format(self.header, self.seq)
                            exit()
                    self.seq = ""
                    self.header = line[1:]
            elif re.search("\w", line):
                self.seq += line
        try:
            self.seq_length[len(self.seq)] += 1
        except:
            self.seq_length[len(self.seq)] = 1
        if args.analysis == "filter":
            print_status = self.filtering(len(self.seq))
            if int(print_status) == 1:
                if args.divide == "NA":
                    print ">{}\n{}".format(self.header, self.seq)
                else:
                    if int(self.seq_break) >= int(args.divide):
                        self.file_number += 1
                        self.divided_writes = open("{}.{}.fasta".format(args.fast_file, self.file_number), "w")
                        self.divided_writes.write(">{}\n{}\n".format(self.header, self.seq))
                    else:
                        self.divided_writes.write(">{}\n{}\n".format(self.header, self.seq))
                self.seq_break += 1
        elif args.analysis == "seq":
            if args.header != "NA" and self.header == args.header:
                print ">{}\n{}".format(self.header, self.seq)
                exit()

    ### Reads the fastq file and returns statistics on it or returns specific sequences
    def readLinesFastq(self):
        for self.header, self.sequence, self.qual in self.parse_fastq():
            try:
                self.seq_length[len(self.sequence)] += 1
            except:
                self.seq_length[len(self.sequence)] = 1
            if args.analysis == "filter":
                print_status = self.filtering(len(self.sequence))
                if int(print_status) == 1:
                    print "@{}\n{}\n+\n{}".format(self.header, self.sequence, self.qual)
            elif args.analysis == "seq":
                if args.header != "NA" and self.header == args.header:
                    print "@{}\n{}\n+\n{}".format(self.header, self.sequence, self.qual)
                    exit()
        self.filename.close()

    ### Generator for the fastq file            
    def parse_fastq(self):
        self.fastq_header = None
        self.fastq_seq = None
        self.qual_seq = None
        for i,line in enumerate(self.filename):
            line = line.rstrip('\n')
            if i % 4 == 0:
                self.fastq_header = line[1:]
            if i % 4 == 1:
                self.fastq_seq = line
            if i % 4 == 3:
                self.qual_seq = line
                yield(self.fastq_header, self.fastq_seq, self.qual_seq)

    ### Checks to see if the length is acceptable; for filtering purposes
    def filtering (self, l):
        self.length = l
        if args.max_len == "NA" and self.length >= int(args.min_len):
            return(1)                
        elif args.max_len != "NA" and self.length <= int(args.max_len) and self.length >= int(args.min_len):
            return(1)
        else:
            return(0)

class ReadStats ():
    def __init__ (self):
        self.average_length = 0
        self.read_count = 0
        self.nucleotide_count = 0
	for length in OpenFile.seq_length:
            self.nucleotide_count += length*OpenFile.seq_length[length]
            self.read_count += OpenFile.seq_length[length]
            print "{}\t{}".format(length, OpenFile.seq_length[length])
        if self.read_count > 0:
            self.average_length = float(self.nucleotide_count)/self.read_count
            print "Read Count: {}\nAverage Length: {}\nNucleotide Count: {}".format(self.read_count, self.average_length, self.nucleotide_count)
        else:
            print "No reads were discovered"

if __name__ == '__main__':            
    open_fasta = OpenFile(args.fast_file, args.file_type)
    if args.analysis == "stats":
        ReadStats()
