# Supplementary material for: Chinook salmon (Oncorhynchus tshawytscha) genome and transcriptome
Source: PLoS One. 2018 Apr 5;13(4):e0195461. doi: 10.1371/journal.pone.0195461 (PMC5886536; doi:10.1371/journal.pone.0195461)
Supplement: S1 File — To view the contents of this folder, please unzip and untar the file. The readme.txt file has a comprehensive description of how to use these scripts and finer detail on the methodology of placing scaffolds onto chromosomes. (TAR) [file pone.0195461.s002.tar › Scripts.Otsh.v1.0/Compare_Genome_Assemblies_version_1.0.py]

##########################################################
### Import Necessary Modules

import argparse		               #provides options at the command line
import sys		               #take command line arguments and uses it in the script
import gzip		               #allows gzipped files to be read
import re		               #allows regular expressions to be used
import textwrap		               #allows the use of textwrapping for long sequences

##########################################################
### Command-line Arguments
parser = argparse.ArgumentParser(description="A script to compare genome assemblies at the scaffold placement stage.  The input will be .csv files from a spreadsheet program.")
parser.add_argument("-csv1", help = "The location of the first csv file.", default=sys.stdin, required=True)
parser.add_argument("-csv2", help = "The location of the second csv file.", default=sys.stdin, required=True)
parser.add_argument("-chrom1", help = "The chromosome from the first csv file to output.", default="NA") 
args = parser.parse_args()


#########################################################
### Open file (object-oriented programming)
class OpenCSV():
    scaffolds1 = {}
    scaffolds2 = {}
    ### Opens the file either using a regular mechanism or opens it after uncompressing the data
    def __init__ (self, cv, num):
        """Open file either as a normal file or gzipped depending on the .gz file extension"""
        if re.search(".gz$", cv):
            self.CSV = gzip.open(cv, 'rb')
        else:
            self.CSV = open(cv, 'r') 
        sys.stderr.write("\nOpened CSV file.\n")            
        self.readLinesCSV(self.CSV, num)

    ### Reads in a data file that has info of how a genetic map is related to a genome or scaffold assembly
    def readLinesCSV(self, c, n):
        """Reads each line and stores information"""
        self.csv = c
        self.file_number = n
	self.order = 1
	self.previous = "NA"
        for line in self.csv:
            if not re.search("^Chrom", line):
                line = line.rstrip('\n')
                (self.chrom, self.chromNum, self.chromSt, self.chromEn, self.scaff, 
                self.scaffSt, self.scaffEn, self.scaffLe, self.orien, self.reara, 
                self.chimer, self.ichimer, self.finalCh, self.reversOrien, self.region, 
                self.notes, self.others) = line.split("\t")
                if not re.search('\d', self.reversOrien):
                    self.reversOrien = "NA"
                if self.previous == "NA" or self.previous != self.finalCh:
                    self.previous = self.finalCh
                    self.order = 1
                if self.file_number == 1:
                    if self.chromNum in OpenCSV.scaffolds1:
                        OpenCSV.scaffolds1[self.chromNum][self.scaff] = "{}\t{}\t{}\t{}\t{}\t{}\t{}".format(self.chromNum, self.finalCh, 
                        self.orien, self.order, self.reversOrien, self.chimer, self.ichimer)                        
                    else:
                        OpenCSV.scaffolds1[self.chromNum] = {}
                        OpenCSV.scaffolds1[self.chromNum][self.scaff] = "{}\t{}\t{}\t{}\t{}\t{}\t{}".format(self.chromNum, self.finalCh, 
                        self.orien, self.order, self.reversOrien, self.chimer, self.ichimer)
                else:
                    if self.chromNum in OpenCSV.scaffolds2:
                        OpenCSV.scaffolds2[self.chromNum][self.scaff] = "{}\t{}\t{}\t{}\t{}\t{}\t{}".format(self.chromNum, self.finalCh, 
                        self.orien, self.order, self.reversOrien, self.chimer, self.ichimer) 
                    else:
                        OpenCSV.scaffolds2[self.chromNum] = {}
                        OpenCSV.scaffolds2[self.chromNum][self.scaff] = "{}\t{}\t{}\t{}\t{}\t{}\t{}".format(self.chromNum, self.finalCh, 
                        self.orien, self.order, self.reversOrien, self.chimer, self.ichimer)
                self.order += 1
        if self.file_number == 2:
            self.Output()
        self.csv.close()

    def Output(self):
        """Function/Subroutine to output the data"""
        for self.chrom1 in OpenCSV.scaffolds1:
            for self.scaffold1 in OpenCSV.scaffolds1[self.chrom1]:
                self.match = "NA"
                for self.chrom2 in OpenCSV.scaffolds2:
                    for self.scaffold2 in OpenCSV.scaffolds2[self.chrom2]:
                        if self.scaffold2 == self.scaffold1:
                            print "{}\t{}\t{}".format(self.scaffold1, OpenCSV.scaffolds1[self.chrom1][self.scaffold1],
                            OpenCSV.scaffolds2[self.chrom2][self.scaffold2])
                            self.match = 1
                if self.match == "NA":
                    print "{}\t{}\tNA\tNA\tNA\tNA\tNA\tNA\tNA".format(self.scaffold1, OpenCSV.scaffolds1[self.chrom1][self.scaffold1])
        for self.chrom2 in OpenCSV.scaffolds2:
            for self.scaffold2 in OpenCSV.scaffolds2[self.chrom2]:
                self.match = "NA"
                for self.chrom1 in OpenCSV.scaffolds1:
                    for self.scaffold1 in OpenCSV.scaffolds1[self.chrom1]:
                        if self.scaffold1 == self.scaffold2:
                            self.match = 1
                if self.match == "NA":
                    print "NA\tNA\tNA\tNA\tNA\tNA\tNA\t{}\t{}".format(self.scaffold2, OpenCSV.scaffolds2[self.chrom2][self.scaffold2])


if __name__ == '__main__':
    open_csv1 = OpenCSV(args.csv1, 1)
    open_csv2 = OpenCSV(args.csv2, 2)
