# Supplementary material for: Chinook salmon (Oncorhynchus tshawytscha) genome and transcriptome
Source: PLoS One. 2018 Apr 5;13(4):e0195461. doi: 10.1371/journal.pone.0195461 (PMC5886536; doi:10.1371/journal.pone.0195461)
Supplement: S1 File — To view the contents of this folder, please unzip and untar the file. The readme.txt file has a comprehensive description of how to use these scripts and finer detail on the methodology of placing scaffolds onto chromosomes. (TAR) [file pone.0195461.s002.tar › Scripts.Otsh.v1.0/Output_Genome_AGP_version1.3.py]

##########################################################
### Import Necessary Modules

import argparse		               #provides options at the command line
import sys		               #take command line arguments and uses it in the script
import gzip		               #allows gzipped files to be read
import re		               #allows regular expressions to be used
import textwrap		               #allows the use of textwrapping for long sequences
from Bio.Seq import Seq		       #allows for reverse complementation

##########################################################
### Command-line Arguments
parser = argparse.ArgumentParser(description="A script to return an AGP file and/or the genome sequence")
parser.add_argument("-file", help = "The location of the final scaffold ordering file", default=sys.stdin, required=True)
parser.add_argument("-fasta", help = "The fasta file with the scaffold sequences", default=sys.stdin, required=True)
parser.add_argument("-output", help = "The format which should be output, default: agp, optional: fasta", default="agp")
parser.add_argument("-species", help = "The species name, default: Oncorhynchus tshawytscha", default="Oncorhynchus tshawytscha")
parser.add_argument("-name", help = "The name of the assembly, default: Otsh_ver1.0", default="Otsh_ver1.0")
parser.add_argument("-taxid", help = "The NCBI taxonomy id of the species, default: 74940", default="74940")
parser.add_argument("-date", help = "The date of the assembly, default: 15-September-2017", default="15-September-2017")
args = parser.parse_args()


#########################################################
### Open file (object-oriented programming)

class OpenFile():
	chromosome_info = {}
	scaffold_seqs = {}
	### Opens the file either using a regular mechanism or opens it after uncompressing the data
	def __init__ (self, cb, t):
		"""Opens a file (gzipped) accepted"""
		if re.search(".gz$", cb):
			self.filename = gzip.open(cb, 'rb')
		else:
			self.filename = open(cb, 'r') 
		sys.stderr.write("\nOpened scaffold order/fasta file.\n")
		if t == "scaff":            
			self.readLinesScaff()
		else:
			self.readLinesFasta()

	### Reads in a data file that has info of how the scaffolds go together
	def readLinesScaff(self):
		"""Generates dictionaries that will be used later to either output an AGP file or Genome sequence"""
		self.number_of_scaffolds = 0
		for line in self.filename:
			if not re.search("Chrom", line): ###Removes the header information
				line = line.rstrip('\n')
				(self.scaffold, self.chrom_num1, self.final_chrom, self.temp_orient1, self.order1,
					self.reverseOrient1, self.chimer1, self.ichimer1, self.chrom_num2, self.fchrom2, self.orient2,
					self.order2, self.reverseOrient2, self.chimer2, self.ichimer2, self.notes, self.final_orient,
					self.start, self.end) = line.split("\t")[0:19]
				if self.final_chrom in OpenFile.chromosome_info:
					OpenFile.chromosome_info[self.final_chrom] += "@{}\t{}".format(self.number_of_scaffolds, line)
				else:
					OpenFile.chromosome_info[self.final_chrom] = "{}\t{}".format(self.number_of_scaffolds, line)
				self.number_of_scaffolds += 1
		sys.stderr.write("Finished reading scaffold order file: Found {} scaffolds(s)\n\n".format(self.number_of_scaffolds))                   
		self.filename.close()

	### Reads in a fasta file that has scaffold sequences
	def readLinesFasta(self):
		"""Retains sequence information for applicable scaffolds that will be output in the genome sequence"""
		self.header = "NA"
		self.seq = ""
		self.number_scaffolds = 0
		self.total_size = 0
		for line in self.filename:
			line = line.rstrip('\n')
			if re.search("^\>", line):
				if self.header == "NA":
					self.header = line.split("|")[0][1:]
				else:
					if self.header in GenerateAGP.all_scaffolds:
						if args.output == "agp":
							OpenFile.scaffold_seqs[self.header] = len(self.seq)
						else:
							OpenFile.scaffold_seqs[self.header] = self.seq
					self.total_size += int(len(self.seq))
					self.seq = ""
					self.header = line.split("|")[0][1:]
				self.number_scaffolds += 1
            		elif re.search("\w", line):
                		self.seq += line
		if self.header in GenerateAGP.all_scaffolds:
			if args.output == "agp":
				OpenFile.scaffold_seqs[self.header] = len(self.seq)
			else:
				OpenFile.scaffold_seqs[self.header] = self.seq
		self.total_size += int(len(self.seq))
		sys.stderr.write("Finished reading scaffold fasta file: Found {} scaffolds(s)\n".format(self.number_scaffolds)) 
		sys.stderr.write("					Total Nucleotide(s): {}\n\n".format(self.total_size))
        	self.filename.close()


class GenerateAGP():
	sub_regions = {}
	all_scaffolds = {}
	region_orientation = {}
	def __init__ (self): 
		"""Infers the order of the scaffolds from the input file"""          
		for self.chromosomes in OpenFile.chromosome_info:
			self.region_counter = 0
			self.local_regional_counter = 0
			for self.scaffolds in OpenFile.chromosome_info[self.chromosomes].split("@"):
				self.main_orientation = "+"
				self.scaff_start = 0
				self.scaff_end = 1
				self.chimera = "NA"
				self.ichimera = "NA"
				#####################################################################################
				###The position of the scaffold is isolated to chromosome, region in chromosome, and position in region
				(self.order, self.scaffold, self.chrom_num1, self.final_chrom, self.temp_orient1, self.order1,
					self.reverseOrient1, self.chimer1, self.ichimer1, self.chrom_num2, self.fchrom2, self.orient2,
					self.order2, self.reverseOrient2, self.chimer2, self.ichimer2, self.notes, self.final_orient,
					self.start, self.end) = self.scaffolds.split("\t")[0:20]
				self.region_counter += 1
				if bool(re.search(r'\d', self.start)):
					self.scaff_start = float(self.start)
					self.scaff_end = float(self.end)
					self.chimera = "0:0"
					self.ichimera = "I"
				###################################################################################
				###Adding the position of the scaffold to the dictionary/hash that will be passed to other functions/subroutines
				if self.chromosomes not in GenerateAGP.sub_regions:
					GenerateAGP.sub_regions[self.chromosomes] = {}
					GenerateAGP.region_orientation[self.chromosomes] = {}
				if self.region_counter in GenerateAGP.sub_regions[self.chromosomes]:
					GenerateAGP.sub_regions[self.chromosomes][self.region_counter] += (",{}\t{}\t{}\t{}\t{}\t{}\t{}\t{}".
					format(self.final_chrom, self.scaffold, self.final_orient, "+", 
						self.scaff_start, self.scaff_end, self.chimera, self.ichimera))
				else:
					GenerateAGP.sub_regions[self.chromosomes][self.region_counter] = ("{}\t{}\t{}\t{}\t{}\t{}\t{}\t{}".
						format(self.final_chrom, self.scaffold, self.final_orient, "+", 
						self.scaff_start, self.scaff_end, self.chimera, self.ichimera))
					GenerateAGP.region_orientation[self.chromosomes][self.region_counter] = "+"
				if self.scaffold in GenerateAGP.all_scaffolds:
					GenerateAGP.all_scaffolds[self.scaffold] += (",{}\t{}\t{}".
						format(self.chromosomes,self.region_counter,self.local_regional_counter))
				else:
					GenerateAGP.all_scaffolds[self.scaffold] = ("{}\t{}\t{}".
						format(self.chromosomes,self.region_counter,self.local_regional_counter))

class OutputAGP():
	def __init__ (self): 
		"""Outputs the information into an AGP file"""
		if args.output == "agp":
			print "##agp-version	{}".format("2.0")
			print "# ORGANISM: {}".format(args.species)
			print "# TAX_ID: {}".format(args.taxid)
			print "# ASSEMBLY NAME: {}".format(args.name)
			print "# ASSEMBLY DATE: {}".format(args.date)
			print "# LOCATION: {}".format("University of Victoria")
			print "# DESCRIPTION: {}".format("AGP specifying the assembly of the genome from WGS scaffolds (produced using ALLPATHS, PGJELLY, and SSPACE)")
			print "# COMMENTS:"
			print "# {}".format("NA")
		self.total_genome_nucleotides = 0
		#self.total_ns = 0
		#self.total_Ns = 0		
		for self.temp_chrom in sorted(GenerateAGP.sub_regions, key=int):
			self.sub_region_sequence = []
			self.sub_region_sequence_agp = []
			self.position = 1
			self.local_order = 1
			for self.temp_main_region in GenerateAGP.sub_regions[self.temp_chrom]:
				self.main_global_orientation = GenerateAGP.region_orientation[self.temp_chrom][self.temp_main_region]
				self.temp_sub_regions = GenerateAGP.sub_regions[self.temp_chrom][self.temp_main_region].split(",")
				if self.main_global_orientation == "-":
					self.temp_sub_regions.reverse()
				for self.index, self.scaffoldInfo in enumerate(self.temp_sub_regions):
					(self.final_chrom, self.scaffold_name, self.local_orientation,
						self.global_orientation, self.scaffold_start, self.scaffold_end,
						self.chimera, self.ichimera) = self.scaffoldInfo.split("\t")
					if self.main_global_orientation == "-" and self.local_orientation == "-":
						self.local_orientation = "+"
					elif self.main_global_orientation == "-" and self.local_orientation == "+":
						self.local_orientation = "-"
					if self.scaffold_name in OpenFile.scaffold_seqs:
						if args.output == "agp":
							self.len = OpenFile.scaffold_seqs[self.scaffold_name]
						else:
							self.seq = OpenFile.scaffold_seqs[self.scaffold_name]
							self.len = len(self.seq)
							if self.local_orientation == "-":
								self.seq = Seq(self.seq).reverse_complement()
						self.int_start = 1
						self.int_end = int(self.len)
						#if self.chimera != "NA" or self.ichimera != "NA":
						#	self.int_start = int(round(float(self.scaffold_start) * self.len))
						#	self.int_end = int(round(float(self.scaffold_end) * self.len))
						#	if self.int_start == 0:
						#		self.int_start = 1
						#	self.seq = self.seq[self.int_start - 1:self.int_end]
						#self.len = len(self.seq)
						#self.total_ns += int(self.seq.count("n"))
						#self.total_Ns += int(self.seq.count("N"))
						self.total_genome_nucleotides += self.len
						###Output to AGP file
						if args.output == "agp":
							self.sub_region_sequence_agp.append("{}\t{}\t{}\t{}\t{}\t{}\t{}\t{}\t{}".format(self.temp_chrom, 
								self.position, int(self.position) + int(self.len) - 1, self.local_order, "W", self.scaffold_name, 
								self.int_start, self.int_end, self.local_orientation))
							self.local_order += 1
							self.position += int(self.len)
							self.sub_region_sequence_agp.append("{}\t{}\t{}\t{}\t{}\t{}\t{}\t{}\t{}".format(self.temp_chrom, 
								self.position, int(self.position) + 100 - 1, self.local_order, "U", "100", "contig", 
								"no", "na"))
							self.position += 100
							self.local_order += 1
						###Generate sequence
						if args.output == "fasta":
							self.sub_region_sequence.append(str(self.seq))
							self.sub_region_sequence.append("N"*100)
						#sys.stderr.write("\t\t\t{}\t{}\t{}\t{}\n".format(self.seq, self.int_start, self.int_end, self.local_orientation))
					else:
						sys.stderr.write("Warning, {}, not in fasta file\n".format(self.scaffold_name))
			if args.output == "fasta":
				if len(self.sub_region_sequence) > 0:
					del self.sub_region_sequence[-1]
				if len(self.sub_region_sequence) > 0:
					print ">Chr{}\n{}".format(self.temp_chrom, textwrap.fill("".join(self.sub_region_sequence), 70, break_on_hyphens = False))
			elif args.output == "agp":
				if len(self.sub_region_sequence_agp) > 0:
					del self.sub_region_sequence_agp[-1]
				for self.agp_info in self.sub_region_sequence_agp:
					print "{}".format(self.agp_info)
		sys.stderr.write("Finished outputing {} file: Output {} nucleotide(s) in assembly\n".format(args.output, self.total_genome_nucleotides))
		#sys.stderr.write("			      N's in scaffolds (not chromosomes): {}\n\n".format(int(self.total_ns) + int(self.total_Ns)))


if __name__ == '__main__':
    open_file = OpenFile(args.file, "scaff")
    analyze = GenerateAGP()
    open_file = OpenFile(args.fasta, "fasta")
    agpout = OutputAGP()
