# Supplementary material for: Chinook salmon (Oncorhynchus tshawytscha) genome and transcriptome
Source: PLoS One. 2018 Apr 5;13(4):e0195461. doi: 10.1371/journal.pone.0195461 (PMC5886536; doi:10.1371/journal.pone.0195461)
Supplement: S1 File — To view the contents of this folder, please unzip and untar the file. The readme.txt file has a comprehensive description of how to use these scripts and finer detail on the methodology of placing scaffolds onto chromosomes. (TAR) [file pone.0195461.s002.tar › Scripts.Otsh.v1.0/Remove_Homeologous_Breakpoint_Chimeras_v1.1.py]

##########################################################
### Import Necessary Modules

import argparse		               #provides options at the command line
import sys		               #take command line arguments and uses it in the script
import gzip		               #allows gzipped files to be read
import re		               #allows regular expressions to be used
import textwrap		               #allows the use of textwrapping for long sequences
from collections import defaultdict
import operator
import Linear_Alignments_v1_1

##########################################################
### Command-line Arguments
parser = argparse.ArgumentParser(description="Finds chimeric scaffolds and homeologous ones, for chimeric it suggests breakpoints")
parser.add_argument("-file", help = "File output from Return_Scaffold_Order_1.0.py", default=sys.stdin, required=True)
parser.add_argument("-alnfile", help = "Filtered alignment file", default=sys.stdin, required=True)
parser.add_argument("-debug", help = "Only used in the debugging of this script, default: off, option: on", default="off")
args = parser.parse_args()

#########################################################
###Default Chrom Lengths
c_sizes1 = {}
c_names = {}
c_sizes = [84884017, 85480851, 84937469, 85056421, 92202553, 82930723, 79763776, 83778284, 68467736, 71056191, 80278304, 89655008, 66052243, 80358725, 63368167, 70896079, 76527837, 61719220, 59576373, 41412012, 51929587, 48550143, 49041849, 40362479, 82601656, 40182520, 45316876, 40943904, 42631536]
chrom_count = 0
while chrom_count <= 28:
	chrom_name = "CM0079{}.1".format(chrom_count + 35) 
	chrom_size = c_sizes[chrom_count]
	c_sizes1[chrom_name] = chrom_size
	chrom_count += 1
	c_names[chrom_name] = chrom_count

#########################################################
### Open file (object-oriented programming)

class OpenFile():
	scaffolds = {}		
	scaffold_info = {}
	alignments = {}
	best = {}

	def __init__ (self, f, t):
		"""Opens the file either using a regular mechanism or opens it after uncompressing the data."""
		self.type = t
		if re.search(".gz$", f):
			self.file = gzip.open(f, 'rb')
		else:
			self.file = open(f, 'r') 
		if self.type == "normal":
			sys.stderr.write("\nOpened scaffold ordering file.\n")
			self.readLinesFile(self.file)
		else:
			sys.stderr.write("Opened alignment file.\n")
			self.readLinesAlnFile(self.file)

	def readLinesFile(self, c):
		"""Reads in a data file that has info of how a scaffolds are related to a genome (whole scaffold alignments)."""
		###Used to collect information on obvious chimeras
		self.open_file = c
		self.line_count = 0
		self.open_file.readline() ###Removes the header
		self.scaffold_count = {}
		for line in self.open_file:
			line = line.rstrip('\n')
			line_info = line.split("\t")
			self.chrom = line_info[0]
			self.scaff = line_info[1]
			self.scaffold_count[self.scaff] = 1
			if self.scaff in OpenFile.scaffolds:
				OpenFile.scaffolds[self.scaff] += ",{}".format(self.chrom)
			else:
				OpenFile.scaffolds[self.scaff] = self.chrom
			self.line_count +=1
		sys.stderr.write("Found {} scaffolds in scaffold ordering file\n\n".format(len(self.scaffold_count.keys())))

	def readLinesAlnFile (self, aln):
		"""Reads in an alignment file that has info of how a scaffold assembly is related to a genome."""
		###Puts the entire alignment file into a dictionary/hash.  Makes it easy to identify obvious external chimeras
		self.aln_file = aln
		self.scaffold_count = {}
		self.alignment_count = 0
		for line in self.aln_file:
			(self.chrom, self.scaffold, self.pid, 
			self.str_scaf, self.end_scaf, self.str_chr, 
			self.end_chr, self.orientation, self.lenS, 
			self.lenC, self.lg, self.cm, self.map) = line.split("\t")
			self.scaffold_count[self.scaffold] = 1
			self.alignment_count += 1
			if self.scaffold in OpenFile.alignments:
				if self.chrom in OpenFile.alignments[self.scaffold]:
					OpenFile.alignments[self.scaffold][self.chrom] += ",{}".format(line)
				else:
					OpenFile.alignments[self.scaffold][self.chrom] = line
			else:
				OpenFile.alignments[self.scaffold] = {}
				OpenFile.alignments[self.scaffold][self.chrom] = line
		sys.stderr.write("Found {} scaffolds in alignment file\n".format(len(self.scaffold_count.keys())))
		sys.stderr.write("Found {} alignments in alignment file\n\n".format(self.alignment_count))
		self.FindBest()

	def FindBest(self):
		"""Finds the best alignment of a scaffold to a chromosome or marks it as a chimera."""
		self.multiple_chromosomes = 0
		self.single_chromosomes = 0
		for self.scaffold in OpenFile.scaffolds:
			self.temp_chimera = "NA"
			#if self.scaffold == "scaffold518":
			self.matchingChromosomes = list(set(OpenFile.scaffolds[self.scaffold].split(","))) ###Unique set of matching chromosomes
			for self.chroms in self.matchingChromosomes:
				self.temp_chimera = self.FindAlignmentScore(self.scaffold, self.chroms, self.temp_chimera)
			self.identifyChimera(self.temp_chimera)
			if len(self.matchingChromosomes) > 1:
				self.multiple_chromosomes += 1					
			else:
				self.single_chromosomes += 1
		sys.stderr.write("Found {} scaffolds with multiple linear alignments\n".format(self.multiple_chromosomes))
		sys.stderr.write("Found {} scaffolds with one linear alignment\n\n".format(self.single_chromosomes))
		self.OutputInfo()

	def identifyChimera(self, aln):
		"""Subroutine/function to identify homeologous alignments to other chromosomes and mark chimeras as so"""
		###This subroutine compares all segments (including internal chimeras that will be filtered out later) 
		###and only returns chimeras that do not overlap too much (i.e. removes homeologous sequences)
		self.delete_list1 = {}
		self.keep = {}
		for self.int1, self.chrom_aln1 in enumerate(aln.split(",")):
			self.keep[self.int1] = self.chrom_aln1
			for self.chrom_aln2 in aln.split(","):
				if self.chrom_aln1 != self.chrom_aln2:
					(self.ch1, self.chr1, self.cstr1, self.cend1, self.scaff1, self.sstr1, 
						self.send1, self.aln1, self.orient1, self.rear1, self.chim1, self.inter1) = self.chrom_aln1.split("\t")
					(self.ch2, self.chr2, self.cstr2, self.cend2, self.scaff2, self.sstr2, 
						self.send2, self.aln2, self.orient2, self.rear2, self.chim2, self.inter2) = self.chrom_aln2.split("\t")
					self.overlap = self.Overlap(self.sstr1, self.send1, self.sstr2, self.send2, 0.1) ###Used to check if the alignments overlap
					if self.overlap != "NA":
						if int(self.aln1) < int(self.aln2):###Alignments are compared by how much they align, only the best will be kept
							self.delete_list1[self.int1] = 1	
		for self.pos in self.delete_list1.keys(): ###Remove homeologous alignments
			if self.pos in self.keep:
				del self.keep[self.pos]
		self.chimera_chromosomes = ','.join(str(x) for x in self.keep.values())
		self.internal_chimera_id(self.chimera_chromosomes)

	def internal_chimera_id (self, lob):
		"""A function/subroutine to remove internal chimeras and only return the best section for each external chimera"""
		self.chrom_chimeras = {}
		###first isolate external chimeric regions (by chromosome)
		for self.alignment1 in lob.split(","):
			(self.ch1, self.chr1, self.cstr1, self.cend1, self.scaff1, self.sstr1, 
				self.send1, self.aln1, self.orient1, self.rear1, self.chim1, self.inter1) = self.alignment1.split("\t")
			if self.chr1 in self.chrom_chimeras:
				self.chrom_chimeras[self.chr1] += ",{}".format(self.alignment1)
			else:
				self.chrom_chimeras[self.chr1] = self.alignment1
		###Then find the best for each region and return
		self.list_of_chromosomes = "NA"
		self.final_list = {}
		for self.chrom in self.chrom_chimeras:
			self.return_best = "NA"
			self.best = "NA"
			if self.list_of_chromosomes == "NA":
				self.list_of_chromosomes = self.chrom
			else:
				self.list_of_chromosomes += ":{}".format(self.chrom)
			for self.interval, self.internal in enumerate(self.chrom_chimeras[self.chrom].split(",")):
				(self.ch1, self.chr1, self.cstr1, self.cend1, self.scaff1, self.sstr1, 
					self.send1, self.aln1, self.orient1, self.rear1, self.chim1, self.inter1) = self.internal.split("\t")
				if self.best == "NA" or int(self.best) < int(self.aln1):
					self.best = self.aln1
					self.return_best = self.interval
			self.final_list[self.chrom] = self.chrom_chimeras[self.chrom].split(",")[self.return_best]
		if len(self.chrom_chimeras.keys()) <= 1:
			self.list_of_chromosomes = "NA"
		for self.chrom in self.final_list:
			(self.ch1, self.chr1, self.cstr1, self.cend1, self.scaff1, self.sstr1, 
				self.send1, self.aln1, self.orient1, self.rear1, self.chim1, self.inter1) = self.final_list[self.chrom].split("\t")
			if self.scaff1 in OpenFile.best:
				OpenFile.best[self.scaff1] += (",{}\t{}\t{}\t{}\t{}\t{}\t{}\t{}\t{}\t{}\t{}\t{}".
					format(self.ch1, self.chr1, self.cstr1, self.cend1, self.scaff1,
					self.sstr1, self.send1, self.aln1, self.orient1, self.rear1, 
					self.list_of_chromosomes, self.inter1))	
			else:
				OpenFile.best[self.scaff1] = ("{}\t{}\t{}\t{}\t{}\t{}\t{}\t{}\t{}\t{}\t{}\t{}".
					format(self.ch1, self.chr1, self.cstr1, self.cend1, self.scaff1,
					self.sstr1, self.send1, self.aln1, self.orient1, self.rear1, 
					self.list_of_chromosomes, self.inter1))	

	def best_of_best (self, list_of_best):
		"""A function/subroutine to return the best alignment for a particular scaffold and chromosome combination"""
		self.best_align_length = 0
		self.best_align_position = 0
		self.next_best_length = 0
		if len(list_of_best.split(",")) > 1:
			for self.iter, self.align in enumerate(list_of_best.split(",")):
				(self.ssta, self.send, self.csta, self.cend, self.ori) = self.align.split("\t")
				if float(self.cend) - float(self.csta) > float(self.best_align_length):
					self.best_align_position = self.iter
					self.next_best_length = self.best_align_length
					self.best_align_length = float(self.cend) - float(self.csta)
			self.difference = float(self.best_align_length) - float(self.next_best_length)
		else:
			self.difference = "NA"
		return(self.best_align_position, self.difference)

	def FindAlignmentScore(self, s, c, pc):
		"""Returns the alignment total length of a scaffold alignment to a chromosome.  Also looks for internal chimeras"""
		self.scaff = s
		self.chrom = c
		self.previous_chimera = pc
		self.alignments = OpenFile.alignments[self.scaff][self.chrom].split(",")
		self.linear_alignment_info = "NA"
		self.internal_chimera = "NA"
		for self.align in self.alignments:
			(self.chrom, self.scaffold, self.pid, self.str_scaf, 
			self.end_scaf, self.str_chr, self.end_chr, self.orientation, 
			self.lenS, self.lenC, self.lg, self.cm, self.map) = self.align.split("\t")
			if self.linear_alignment_info == "NA":
				self.linear_alignment_info = "{}\t{}\t{}\t{}\t{}".format(self.str_scaf, self.end_scaf, self.str_chr, self.end_chr, self.lenS)
			else:
				self.linear_alignment_info += ",{}\t{}\t{}\t{}\t{}".format(self.str_scaf, self.end_scaf, self.str_chr, self.end_chr, self.lenS)
		self.final_list = Linear_Alignments_v1_1.linearAlignments(self.linear_alignment_info, 0.1, 0.01, 0.1, 3000)
		(self.final_best, self.next_best_difference) = self.best_of_best(self.final_list)
		if self.next_best_difference != "NA" and float(self.next_best_difference) <= 0.05:
			self.internal_chimera = "I"
		for self.temp_internal in self.final_list.split(","):
			try:
				(self.str_chrom, self.end_chrom, self.str_scaff, self.end_scaff, self.orientation) = self.temp_internal.split("\t")
				(self.rearrangement, self.alignment_length) = self.FindRearrangement(self.scaff, 
					self.chrom, self.str_scaff, self.end_scaff, self.str_chrom, self.end_chrom, self.orientation)
				if self.previous_chimera == "NA":
					self.previous_chimera = "{}\t{}\t{}\t{}\t{}\t{}\t{}\t{}\t{}\t{}\t{}\t{}".format(self.chrom, c_names[self.chrom], self.str_chrom, self.end_chrom, self.scaff, self.str_scaff, self.end_scaff, self.alignment_length, self.orientation, self.rearrangement, "NA", self.internal_chimera)
				else:
					self.previous_chimera += ",{}\t{}\t{}\t{}\t{}\t{}\t{}\t{}\t{}\t{}\t{}\t{}".format(self.chrom, c_names[self.chrom], self.str_chrom, self.end_chrom, self.scaff, self.str_scaff, self.end_scaff, self.alignment_length, self.orientation, self.rearrangement, "NA", self.internal_chimera)
			except:
				sys.stderr.write("\tWarning: {} not found\n".format(self.temp_internal))
		return(self.previous_chimera)

	def FindRearrangement(self, s, c, ss, es, sc, ec, o):
		"""Finds if there has been a local rearrangement."""
		self.scaff = s
		self.chrom = c
		self.sscaff = ss
		self.escaff = es
		self.schrom = sc
		self.echrom = ec
		self.orientation = o
		self.alignments = OpenFile.alignments[self.scaff][self.chrom].split(",")
		self.sort = {}
		self.rearrange = 0
		self.largest_N = 0
		self.alignment_length = 0
		for self.align in self.alignments:
			(self.chromosome, self.scaffold, self.pid, self.str_scaf, 
			self.end_scaf, self.str_chr, self.end_chr, self.orien, 
			self.lenS, self.lenC, self.lg, self.cm, self.map) = self.align.split("\t")
			if (self.orien == self.orientation and float(self.str_scaf) >= float(self.sscaff) and float(self.str_scaf) <= float(self.escaff) and
				float(self.str_chr) >= float(self.schrom) and float(self.str_chr) <= float(self.echrom) and float(self.end_scaf) >= float(self.sscaff) and
				float(self.end_scaf) <= float(self.escaff) and float(self.end_chr) >= float(self.schrom) and float(self.end_chr) <= float(self.echrom)):
				self.sort[self.str_chr] = self.orientation
				self.alignment_length += int(self.lenS)
		self.previous_start = "NA"
		self.maximum = []
		for self.chrom_start in sorted(self.sort, key=float):
			if not self.previous_start == "NA":
				self.difference = abs(float(self.chrom_start) - float(self.previous_start))
				self.maximum.append(self.difference)
			self.previous_start = self.chrom_start
		try:
			self.maximumdiff = max(self.maximum, key=float)
		except:
			self.maximumdiff = 0
		return(self.maximumdiff, self.alignment_length)

	def Overlap(self, start1, end1, start2, end2, over):
		"""A simple function/subroutine to see if values overlap, NA means they do not"""
		self.overlap = "NA"
		if(float(start1) >= float(start2) and float(start1) <= float(end2)
			and float(end1) >= float(start2) and float(end1) <= float(end2)): ###Scenerio 3 and 4
			self.overlap = "I3"
		elif(float(start2) >= float(start1) and float(start2) <= float(end1)
			and float(end2) >= float(start1) and float(end2) <= float(end1)): ###Scenerio 2
			self.overlap = "I2"
		elif(float(start1) < float(end2) < float(end1) and 
			((float(end2) - float(start1))/(float(end1)-float(start1)) >= float(over) or 
			(float(end2) - float(start1))/(float(end2)-float(start2)) >= float(over))): ###Scenerio 1
			self.overlap = "I1"
		elif(float(start1) < float(start2) < float(end1) and 
			((float(end1) - float(start2))/(float(end1)-float(start1)) >= float(over) or 
			(float(end1) - float(start2))/(float(end2)-float(start2)) >= float(over))): ###Scenerio 5
			self.overlap = "I5"
		return (self.overlap)

	def OutputInfo(self):
		"""Outputs the information to the correct format."""
		print "{}\t{}\t{}\t{}\t{}\t{}\t{}\t{}\t{}\t{}\t{}\t{}".format("Chrom",
		"Chrom(Numeric)","ChromStart","ChromEnd","Scaffold","ScaffStart",
		"ScaffEnd","ScaffLen","Orientation", "Rearrange", "Chimera", "InternalChimera")
		for self.scaffold_name in OpenFile.best:
			self.chromosomes = OpenFile.best[self.scaffold_name].split(",")
			for self.chromosome in self.chromosomes:
				print "{}".format(self.chromosome)
			


if __name__ == '__main__':
    open_file = OpenFile(args.file, "normal")
    open_alnfile = OpenFile(args.alnfile, "aln")
