# Supplementary material for: Chinook salmon (Oncorhynchus tshawytscha) genome and transcriptome
Source: PLoS One. 2018 Apr 5;13(4):e0195461. doi: 10.1371/journal.pone.0195461 (PMC5886536; doi:10.1371/journal.pone.0195461)
Supplement: S1 File — To view the contents of this folder, please unzip and untar the file. The readme.txt file has a comprehensive description of how to use these scripts and finer detail on the methodology of placing scaffolds onto chromosomes. (TAR) [file pone.0195461.s002.tar › Scripts.Otsh.v1.0/Return_Scaffold_Order_1.0.py]

##########################################################
### Import Necessary Modules

import argparse		               #provides options at the command line
import sys		               #take command line arguments and uses it in the script
import gzip		               #allows gzipped files to be read
import re		               #allows regular expressions to be used
import textwrap		               #allows the use of textwrapping for long sequences
import Linear_Alignments_v1	       #allows linear alignments to be found and retained

##########################################################
### Command-line Arguments
parser = argparse.ArgumentParser(description="A script to return the scaffold order based on synteny and marker order")
parser.add_argument("-file", help = "The location of the processed combination file that has where large chunks of the scaffold aligned to the genome", default=sys.stdin, required=True)
parser.add_argument("-smax", help = "The maximum distance a linear alignment can be apart (in fraction of scaffold), default:0.05", default=0.05)
parser.add_argument("-cmax", help = "The maximum distance a linear alignment can be apart (in fraction of chromosome), default:0.01", default=0.01)
parser.add_argument("-minl", help = "The minimum length (in fraction of scaffold) that a linear alignment can be to be retained, default:0.1", default=0.1)
parser.add_argument("-minal", help = "The minimum actual length that a linear alignment can be to be retained, default:2000", default=2000)
args = parser.parse_args()

#########################################################
###Default Chrom Lengths
c_sizes1 = {}
c_names = {}
c_sizes = [84884017, 85480851, 84937469, 85056421, 92202553, 82930723, 79763776, 83778284, 68467736, 71056191, 80278304, 89655008, 66052243, 80358725, 63368167, 70896079, 76527837, 61719220, 59576373, 41412012, 51929587, 48550143, 49041849, 40362479, 82601656, 40182520, 45316876, 40943904, 42631536]
chrom_count = 0
while chrom_count <= 28:
	chrom_name = "CM0079{}.1".format(chrom_count + 35) 
	chrom_size = c_sizes[chrom_count]
	c_sizes1[chrom_name] = chrom_size
	chrom_count += 1
	c_names[chrom_name] = chrom_count

#########################################################
### Open file (object-oriented programming)

class OpenCombo():
	chromosomes = {}
	### Opens the file either using a regular mechanism or opens it after uncompressing the data
	def __init__ (self, cb):
		if re.search(".gz$", cb):
			self.combo = gzip.open(cb, 'rb')
		else:
			self.combo = open(cb, 'r') 
		sys.stderr.write("\nOpened combo file.\n")            
		self.readLinesCombo(self.combo)

	### Reads in a data file that has info of how a genetic map is related to a genome or scaffold assembly
	def readLinesCombo(self, c):
		self.open_combo = c
		self.number_of_chrom_alignments = 0
		for line in self.open_combo:
			if not re.search("^Chrom", line): ###Removes the header information
				line = line.rstrip('\n')
				(self.chrom, self.scaffold, self.chromst, self.chromend, self.scaffs, self.scaffe, self.orientation) = line.split("\t")
				if self.chrom in c_sizes1:
					self.number_of_chrom_alignments += 1
					try:
						OpenCombo.chromosomes[c_names[self.chrom]] += ",{}".format(line)
					except:
						OpenCombo.chromosomes[c_names[self.chrom]] = "{}".format(line)
			else:
				line = line.rstrip('\n')
				print "{}".format(line)
		sys.stderr.write("Finished reading processed combo file: Found {} alignment(s) to chromosomes\n".format(self.number_of_chrom_alignments))                   
		self.open_combo.close()


class AnalyzeChromosomes():
	sort = {}
	###Analyzes the chromosome by first isolating scaffold/chromosome combinations
	def __init__ (self):           
		self.keep_scaffold = {}
		self.keep_alignment = 0
		for self.chromosomes in OpenCombo.chromosomes:
			AnalyzeChromosomes.sort.clear()
			for self.align in OpenCombo.chromosomes[self.chromosomes].split(","):
				(self.chrom, self.scaffold, self.chromst, self.chromend, self.scaffs, self.scaffe, self.orientation) = self.align.split("\t")
				if float(self.chromst) in AnalyzeChromosomes.sort:
					if self.scaffold in AnalyzeChromosomes.sort[float(self.chromst)]:
						AnalyzeChromosomes.sort[float(self.chromst)][self.scaffold] += ",{}".format(self.align)
					else:
 						AnalyzeChromosomes.sort[float(self.chromst)][self.scaffold] = "{}".format(self.align)
				else:
					AnalyzeChromosomes.sort[float(self.chromst)] = {}
					AnalyzeChromosomes.sort[float(self.chromst)][self.scaffold] = "{}".format(self.align)
			self.linear()
              
        ###Goes through the linear order of chromosomes           
	def linear(self):
		self.temp_scaff = "NA"
		self.temporary = []
		for self.chromStart in sorted(AnalyzeChromosomes.sort, key=float):
			for self.scaffold in AnalyzeChromosomes.sort[self.chromStart]:
				for self.mul in AnalyzeChromosomes.sort[self.chromStart][self.scaffold].split(","):
					(self.chrom, self.scaffold, self.chromst, self.chromend, self.scaffs, self.scaffe, self.orientation) = self.mul.split("\t")
					if self.temp_scaff == "NA":
						self.temp_scaff = self.scaffold
						self.temporary.append("{}".format(self.mul))
					else:
						if self.temp_scaff == self.scaffold:
							self.temporary.append("{}".format(self.mul))
						else:
							self.chromlow = "NA"
							self.chromhigh = "NA"
							self.scafflow = "NA"
							self.scaffhigh = "NA"
							self.orientationhigh = "NA"
							self.chromname = "NA"
							for self.tm in self.temporary:
								(self.tchrom, self.tscaffold, self.tchromst, self.tchromend, self.tscaffs, self.tscaffe, self.torientation) = self.tm.split("\t")
								if self.chromlow == "NA":
									self.chromlow = self.tchromst
									self.chromhigh = self.tchromend
									self.scafflow = self.tscaffs
									self.scaffhigh = self.tscaffe
									self.orientationhigh = self.torientation
									self.chromname = self.tchrom
								else: 
									if self.tchromst < self.chromlow:
										self.chromlow = self.tchromst
									if self.tchromend > self.chromhigh:
										self.chromhigh = self.tchromend
									if self.tscaffs < self.scafflow:
										self.scafflow = self.tscaffs
									if self.tscaffe > self.scaffhigh:
										self.scaffhigh = self.tscaffe
									if self.torientation != self.orientationhigh:
										self.orientationhigh = "?"
							print "{}\t{}\t{}\t{}\t{}\t{}\t{}".format(self.chromname, self.temp_scaff, self.chromlow, self.chromhigh, self.scafflow, self.scaffhigh, self.orientationhigh)
							self.temp_scaff = self.scaffold
							self.temporary = []
							self.temporary.append("{}".format(self.mul))

if __name__ == '__main__':
    open_combo = OpenCombo(args.file)
    analyze = AnalyzeChromosomes()
