# Supplementary material for: Chinook salmon (Oncorhynchus tshawytscha) genome and transcriptome
Source: PLoS One. 2018 Apr 5;13(4):e0195461. doi: 10.1371/journal.pone.0195461 (PMC5886536; doi:10.1371/journal.pone.0195461)
Supplement: S1 File — To view the contents of this folder, please unzip and untar the file. The readme.txt file has a comprehensive description of how to use these scripts and finer detail on the methodology of placing scaffolds onto chromosomes. (TAR) [file pone.0195461.s002.tar › Scripts.Otsh.v1.0/Convert_Fastq_2_Fasta.pl]

#!/usr/bin/perl   
 use strict;    
 use warnings;
 use Getopt::Long;
 use Pod::Usage qw(pod2usage);

##########################################################
###Default Values
my $fastq_file         = "NA";
##########################################################

##########################################################
###Usage Information and Help

=head1 SYNOPSIS

   	Convert_Fastq_2_Fasta.pl -fastq_file file_name > Output_file.txt

	This script is used to convert a standard fastq file to fasta format


=head1 OPTIONS

	-fastq_file    the fastq file to convert (accepts .gz)

=cut

#	-genewinm  the maximum number of gene windows to display, this will make the output uniform widths (default: 10)
##########################################################
###Modified Values and Calling Help Section
GetOptions(
	q(help)			=> \my $help,
	q(verbose)		=> \my $verbose,
	"fastq_file=s"		=> \$fastq_file
) or pod2usage(q(-verbose) => 1);
pod2usage(q(-verbose) => 1) if $help;
##########################################################

##########################################################
###Opens the fastq file
if ($fastq_file ne "NA"){
	my $open_fastq;
	if ($fastq_file !~ /.gz$/){
		open ($open_fastq, '<', $fastq_file) or die "can't open the fastq file $fastq_file: $!\n";		
	}elsif($fastq_file){
		open ($open_fastq, "gunzip -c $fastq_file |") or die "can't open the compressed fastq file $fastq_file: $!\n";
	}
	while (<$open_fastq>){
		chomp;
		my $new_header = substr($_, 1, index($_," ") - 1);
		my $read_number = substr($_, index($_, " ") + 1, 1);
		my $seq = <$open_fastq>;
		chomp $seq;
		print ">$new_header\_$read_number\n$seq\n";
		my $qual_header = <$open_fastq>;
		my $qual_seq = <$open_fastq>;
	}
	close ($open_fastq);
}
