# Supplementary material for: Chinook salmon (Oncorhynchus tshawytscha) genome and transcriptome
Source: PLoS One. 2018 Apr 5;13(4):e0195461. doi: 10.1371/journal.pone.0195461 (PMC5886536; doi:10.1371/journal.pone.0195461)
Supplement: S1 File — To view the contents of this folder, please unzip and untar the file. The readme.txt file has a comprehensive description of how to use these scripts and finer detail on the methodology of placing scaffolds onto chromosomes. (TAR) [file pone.0195461.s002.tar › Scripts.Otsh.v1.0/Analyze_Symap_Block_Orientation.py]

##########################################################
### Import Necessary Modules

import argparse		               #provides options at the command line
import sys		               #take command line arguments and uses it in the script
import gzip		               #allows gzipped files to be read
import re		               #allows regular expressions to be used
import textwrap		               #allows the use of textwrapping for long sequences

##########################################################
### Command-line Arguments
parser = argparse.ArgumentParser(description="A script to look for the percent identity of alignments in windows and output in circos format")
parser.add_argument("-aln", help = "The location of an alignment file with a genome aligned to another genome (processed nucmer output)", default=sys.stdin, required=True)
parser.add_argument("-block", help = "The location of a block file produced from Symap with a genome aligned to another genome (processed nucmer output)", default=sys.stdin, required=True)
args = parser.parse_args()

class OpenBlock():
    retained_blocks = {}
    ### Opens the file either using a regular mechanism or opens it after uncompressing the data
    def __init__ (self, blk):
        """Opens an block file output by the symap program (compressed or uncompressed)"""
        if re.search(".gz$", blk):
            self.blk = gzip.open(blk, 'rb')
        else:
            self.blk = open(blk, 'r')
        sys.stderr.write("\nOpened block file (symap format)\n")          
        self.readLinesBlk(self.blk)

    def readLinesBlk(self, b):
        """Block file is read in line by line, but only blocks passing the filtering are returned"""
        self.open_blk = b
        self.header = self.open_blk.readline()
        for line in self.open_blk:
            line = line.rstrip('\n')
            (self.grp1, self.grp2, self.block, self.start1, self.end1, self.start2, self.end2, self.its, self.gene1, self.gene2, 
                self.pigene1, self.pigene2) = line.split("\t")
            if abs(int(self.start1) - int(self.end1)) >= int(0) and abs(int(self.start2) - int(self.end2)) >= int(0):
                #sys.stderr.write("{}\t{}\t{}\t{}\t{}\t{}\n".format(self.grp1, self.grp2, self.start1, self.end1, self.start2, self.end2))
                if self.grp1 in OpenBlock.retained_blocks:
                    if self.grp2 in OpenBlock.retained_blocks[self.grp1]:
                        OpenBlock.retained_blocks[self.grp1][self.grp2] += ",{}\t{}\t{}\t{}".format(self.start1, self.end1, self.start2, self.end2)
                    else:
                        OpenBlock.retained_blocks[self.grp1][self.grp2] = "{}\t{}\t{}\t{}".format(self.start1, self.end1, self.start2, self.end2)
                else:
                    OpenBlock.retained_blocks[self.grp1] = {}
                    OpenBlock.retained_blocks[self.grp1][self.grp2] = "{}\t{}\t{}\t{}".format(self.start1, self.end1, self.start2, self.end2)
                #if self.grp2 in OpenBlock.retained_blocks:
                #    if self.grp1 in OpenBlock.retained_blocks[self.grp2]:
                #        OpenBlock.retained_blocks[self.grp2][self.grp1] += ",{}\t{}\t{}\t{}".format(self.start2, self.end2, self.start1, self.end1)
                #    else:
                #        OpenBlock.retained_blocks[self.grp2][self.grp1] = "{}\t{}\t{}\t{}".format(self.start2, self.end2, self.start1, self.end1)
                #else:
                #    OpenBlock.retained_blocks[self.grp2] = {}
                #    OpenBlock.retained_blocks[self.grp2][self.grp1] = "{}\t{}\t{}\t{}".format(self.start2, self.end2, self.start1, self.end1)
        self.open_blk.close()
        sys.stderr.write("Finished block file\n\n")

class OpenAln():
    kept_alignments = {}
    ### Opens the file either using a regular mechanism or opens it after uncompressing the data
    def __init__ (self, aln):
        """Opens an alignment file output by the symap program (using nucmer) (compressed or uncompressed)"""
        if re.search(".gz$", aln):
            self.aln = gzip.open(aln, 'rb')
        else:
            self.aln = open(aln, 'r')
        sys.stderr.write("\nOpened alignment file (symap processed format)\n")          
        self.readLinesAln(self.aln)

    def readLinesAln(self, a):
        """Alignment file is read in line by line, but only alignments in the blocks are returned to a hash"""
        self.open_aln = a
        for line in self.open_aln:
            line = line.rstrip('\n')
            (self.query, self.subject, self.qstart, self.qend, self.sstart, self.send, self.pid, self.orientation) = line.split("\t")
            self.query = self.query[3:]
            self.subject = self.subject[3:]
            if self.query in OpenBlock.retained_blocks and self.subject in OpenBlock.retained_blocks[self.query]:
                for self.positions in OpenBlock.retained_blocks[self.query][self.subject].split(","):
                    (self.tstart1, self.tend1, self.tstart2, self.tend2) = self.positions.split("\t")
                    self.region = "{}\t{}\t{}\t{}".format(self.tstart1, self.tend1, self.tstart2, self.tend2)
                    if (str(self.query) != str(self.subject) and
                        int(self.qstart) >= int(self.tstart1) and int(self.qstart) <= int(self.tend1) and 
                        int(self.qend) >= int(self.tstart1) and int(self.qend) <= int(self.tend1) and 
                        int(self.sstart) >= int(self.tstart2) and int(self.sstart) <= int(self.tend2) and
                        int(self.send) >= int(self.tstart2) and int(self.send) <= int(self.tend2)):
                        if self.query in OpenAln.kept_alignments:
                            if self.subject in OpenAln.kept_alignments[self.query]:
                                if self.region in OpenAln.kept_alignments[self.query][self.subject]:
                                    if self.orientation == "+":
                                        if "+" in OpenAln.kept_alignments[self.query][self.subject][self.region]:
                                            OpenAln.kept_alignments[self.query][self.subject][self.region]["+"] += 1
                                        else:
                                            OpenAln.kept_alignments[self.query][self.subject][self.region]["+"] = 1
                                    else:
                                        if "-" in OpenAln.kept_alignments[self.query][self.subject][self.region]:
                                            OpenAln.kept_alignments[self.query][self.subject][self.region]["-"] += 1
                                        else:
                                            OpenAln.kept_alignments[self.query][self.subject][self.region]["-"] = 1
                                else:
                                    OpenAln.kept_alignments[self.query][self.subject][self.region] = {}
                                    if self.orientation == "+":
                                        OpenAln.kept_alignments[self.query][self.subject][self.region]["+"] = 1
                                    else:
                                        OpenAln.kept_alignments[self.query][self.subject][self.region]["-"] = 1 
                            else:
                                OpenAln.kept_alignments[self.query][self.subject] = {}
                                OpenAln.kept_alignments[self.query][self.subject][self.region] = {}
                                if self.orientation == "+":
                                    OpenAln.kept_alignments[self.query][self.subject][self.region]["+"] = 1
                                else:
                                    OpenAln.kept_alignments[self.query][self.subject][self.region]["-"] = 1 
                        else:
                            OpenAln.kept_alignments[self.query] = {}
                            OpenAln.kept_alignments[self.query][self.subject] = {}
                            OpenAln.kept_alignments[self.query][self.subject][self.region] = {}
                            if self.orientation == "+":
                                OpenAln.kept_alignments[self.query][self.subject][self.region]["+"] = 1
                            else:
                                OpenAln.kept_alignments[self.query][self.subject][self.region]["-"] = 1 

        for self.que in OpenAln.kept_alignments:
            for self.sub in OpenAln.kept_alignments[self.que]:
                for self.reg in OpenAln.kept_alignments[self.que][self.sub]:
                    self.pos = 0
                    self.neg = 0
                    if "+" in OpenAln.kept_alignments[self.que][self.sub][self.reg]:
                        self.pos = OpenAln.kept_alignments[self.que][self.sub][self.reg]["+"]
                    if "-" in OpenAln.kept_alignments[self.que][self.sub][self.reg]:
                        self.neg = OpenAln.kept_alignments[self.que][self.sub][self.reg]["-"]
                    print "{}\t{}\t{}\t{}\t{}\t{}\t{}".format(self.que, self.sub, self.reg, "+", self.pos, "-", self.neg)

        self.open_aln.close()
        sys.stderr.write("Finished reading alignment file\n\n")
                

if __name__ == '__main__':
    open_block = OpenBlock(args.block)
    open_aln = OpenAln(args.aln)
